# Supplementary material for: Comparison of enteric methane yield and diversity of ruminal methanogens in cattle and buffaloes fed on the same diet
Source: PLoS One. 2021 Aug 11;16(8):e0256048. doi: 10.1371/journal.pone.0256048 (PMC8357158; doi:10.1371/journal.pone.0256048)
Supplement: S1 File — (XLSX) [file pone.0256048.s003.xlsx]

## Sheet: Read stats
FilesSamples	Input	Filtered	Denoised	Merged	Tabled	Non-Chimeric	Non-Chimeric (%)
C1	227018	92152	90753	81132	81132	77394	34.0916
C2	227124	84520	82046	67490	67490	64945	28.5945
C3	246992	109284	105511	86016	86016	83032	33.6173
C4	292487	114709	110747	89449	89449	88676	30.3179
C5	180189	70699	67395	54978	54978	54662	30.3359
B1	247263	94498	90488	78117	78117	77588	31.3787
B2	203870	84472	82282	74095	74095	73358	35.9827
B3	234533	95052	92265	81207	81207	80393	34.2779
B4	234687	99393	95996	82104	82104	80987	34.5085
B5	241121	87019	83712	68393	68393	67369	27.9399
B6	293398	103908	99979	80576	80576	79497	27.0953
Total	2628682	1035706	1001174	843557	843557	827901

## Sheet: otu_taxonomy
otu_id	Kingdom;Phylum;Class;Order;Family;Genus;Species;NA	C1	C2	C3	C4	C5	B1	B2	B3	B4	B5	B6
otu1	k__Archaea;p__Euryarchaeota;c__Methanobacteria;o__Methanobacteriales;f__Methanobacteriaceae;g__Methanobrevibacter;s__Methanobrevibacter gottschalkii clade;i__none	2599	1571	2516	1064	1151	2335	1228	2977	2657	1248	810
otu2	k__Archaea;p__Euryarchaeota;c__Methanobacteria;o__Methanobacteriales;f__Methanobacteriaceae;g__Methanobrevibacter;s__Methanobrevibacter gottschalkii clade;i__none	3321	1472	969	1490	1151	2446	1532	2809	2209	1036	662
otu3	k__Archaea;p__Euryarchaeota;c__Methanobacteria;o__Methanobacteriales;f__Methanobacteriaceae;g__Methanobrevibacter;s__Methanobrevibacter gottschalkii clade;i__none	2161	1384	2115	920	950	2101	1016	2345	2054	1101	682
otu4	k__Archaea;p__Euryarchaeota;c__Methanobacteria;o__Methanobacteriales;f__Methanobacteriaceae;g__Methanobrevibacter;s__Methanobrevibacter gottschalkii clade;i__none	2599	1317	728	1189	948	2128	1298	2248	1862	914	570
otu5	k__Archaea;p__Euryarchaeota;c__Methanobacteria;o__Methanobacteriales;f__Methanobacteriaceae;g__Methanobrevibacter;s__Methanobrevibacter gottschalkii clade;i__none	1974	1159	2075	851	781	1759	950	2216	1868	1076	699
otu6	k__Archaea;p__Euryarchaeota;c__Methanobacteria;o__Methanobacteriales;f__Methanobacteriaceae;g__Methanobrevibacter;s__Methanobrevibacter gottschalkii clade;i__none	1883	1180	1945	795	791	1786	934	2087	1798	993	618
otu7	k__Archaea;p__Euryarchaeota;c__Methanobacteria;o__Methanobacteriales;f__Methanobacteriaceae;g__Methanobrevibacter;s__Methanobrevibacter gottschalkii clade;i__none	2640	1154	711	1079	792	1723	1178	2049	1590	823	499
otu8	k__Archaea;p__Euryarchaeota;c__Methanobacteria;o__Methanobacteriales;f__Methanobacteriaceae;g__Methanobrevibacter;s__Methanobrevibacter gottschalkii clade;i__none	2428	1022	686	1067	880	1685	1146	2049	1604	811	517
otu9	k__Archaea;p__Euryarchaeota;c__Methanobacteria;o__Methanobacteriales;f__Methanobacteriaceae;g__Methanobrevibacter;s__Methanobrevibacter gottschalkii clade;i__none	1641	962	1536	680	594	1512	740	1871	1454	802	508
otu10	k__Archaea;p__Euryarchaeota;c__Methanobacteria;o__Methanobacteriales;f__Methanobacteriaceae;g__Methanobrevibacter;s__Methanobrevibacter gottschalkii clade;i__none	2074	933	596	894	654	1511	902	1764	1341	630	402
otu11	k__Archaea;p__Euryarchaeota;c__Methanobacteria;o__Methanobacteriales;f__Methanobacteriaceae;g__Methanobrevibacter;s__Methanobrevibacter gottschalkii clade;i__none	1158	842	1209	498	582	1146	616	1458	1253	656	437
otu12	k__Archaea;p__Euryarchaeota;c__Methanobacteria;o__Methanobacteriales;f__Methanobacteriaceae;g__Methanobrevibacter;s__Methanobrevibacter gottschalkii clade;i__none	1579	768	424	753	568	1215	734	1387	1132	533	333
otu13	k__Archaea;p__Euryarchaeota;c__Methanobacteria;o__Methanobacteriales;f__Methanobacteriaceae;g__Methanobrevibacter;s__Methanobrevibacter ruminantium clade;i__none	635	265	1203	238	321	791	436	650	1545	745	761
otu14	k__Archaea;p__Euryarchaeota;c__Methanobacteria;o__Methanobacteriales;f__Methanobacteriaceae;g__Methanobrevibacter;s__Methanobrevibacter gottschalkii clade;i__none	938	609	923	412	413	923	466	1039	1024	499	289
otu15	k__Archaea;p__Euryarchaeota;c__Methanobacteria;o__Methanobacteriales;f__Methanobacteriaceae;g__Methanobrevibacter;s__Methanobrevibacter gottschalkii clade;i__none	1162	590	354	585	447	904	587	1043	802	424	242
otu16	k__Archaea;p__Euryarchaeota;c__Methanobacteria;o__Methanobacteriales;f__Methanobacteriaceae;g__Methanobrevibacter;s__Methanobrevibacter gottschalkii clade;i__none	922	591	893	393	382	814	424	1057	802	448	279
otu17	k__Archaea;p__Euryarchaeota;c__Methanobacteria;o__Methanobacteriales;f__Methanobacteriaceae;g__Methanobrevibacter;s__Methanobrevibacter gottschalkii clade;i__none	890	576	900	362	368	832	406	944	808	423	266
otu18	k__Archaea;p__Euryarchaeota;c__Methanobacteria;o__Methanobacteriales;f__Methanobacteriaceae;g__Methanobrevibacter;s__Methanobrevibacter gottschalkii clade;i__none	1163	552	306	511	356	806	497	977	739	388	272
otu19	k__Archaea;p__Euryarchaeota;c__Methanobacteria;o__Methanobacteriales;f__Methanobacteriaceae;g__Methanobrevibacter;s__Methanobrevibacter ruminantium clade;i__none	505	205	1047	184	290	719	443	553	1264	694	626
otu20	k__Archaea;p__Euryarchaeota;c__Methanobacteria;o__Methanobacteriales;f__Methanobacteriaceae;g__Methanobrevibacter;s__Methanobrevibacter gottschalkii clade;i__none	660	1230	704	362	435	307	1367	561	328	213	231
otu21	k__Archaea;p__Euryarchaeota;c__Methanobacteria;o__Methanobacteriales;f__Methanobacteriaceae;g__Methanobrevibacter;s__Methanobrevibacter gottschalkii clade;i__none	1135	554	319	500	388	775	476	962	663	368	243
otu22	k__Archaea;p__Euryarchaeota;c__Methanobacteria;o__Methanobacteriales;f__Methanobacteriaceae;g__Methanobrevibacter;s__Methanobrevibacter gottschalkii clade;i__none	649	321	281	361	348	890	742	713	886	458	554
otu23	k__Archaea;p__Euryarchaeota;c__Methanobacteria;o__Methanobacteriales;f__Methanobacteriaceae;g__Methanobrevibacter;s__Methanobrevibacter ruminantium clade;i__none	497	190	898	144	223	617	368	425	1129	616	604
otu24	k__Archaea;p__Euryarchaeota;c__Methanobacteria;o__Methanobacteriales;f__Methanobacteriaceae;g__Methanobrevibacter;s__Methanobrevibacter gottschalkii clade;i__none	731	492	683	330	287	661	327	762	702	365	217
otu25	k__Archaea;p__Euryarchaeota;c__Methanobacteria;o__Methanobacteriales;f__Methanobacteriaceae;g__Methanobrevibacter;s__Methanobrevibacter ruminantium clade;i__none	446	184	963	178	216	548	331	460	1104	552	556
otu26	k__Archaea;p__Euryarchaeota;c__Methanobacteria;o__Methanobacteriales;f__Methanobacteriaceae;g__Methanobrevibacter;s__Methanobrevibacter gottschalkii clade;i__none	483	1053	563	299	312	289	1170	483	317	212	199
otu27	k__Archaea;p__Euryarchaeota;c__Methanobacteria;o__Methanobacteriales;f__Methanobacteriaceae;g__Methanobrevibacter;s__Methanobrevibacter gottschalkii clade;i__none	915	446	231	408	305	685	413	782	614	321	194
otu28	k__Archaea;p__Euryarchaeota;c__Methanobacteria;o__Methanobacteriales;f__Methanobacteriaceae;g__Methanobrevibacter;s__Methanobrevibacter gottschalkii clade;i__none	482	267	249	347	279	748	612	580	724	418	459
otu29	k__Archaea;p__Euryarchaeota;c__Methanobacteria;o__Methanobacteriales;f__Methanobacteriaceae;g__Methanobrevibacter;s__Methanobrevibacter gottschalkii clade;i__none	521	976	489	306	288	242	1066	417	292	204	208
otu30	k__Archaea;p__Euryarchaeota;c__Methanobacteria;o__Methanobacteriales;f__Methanobacteriaceae;g__Methanobrevibacter;s__Methanobrevibacter gottschalkii clade;i__none	491	971	534	265	286	295	1034	403	297	169	209
otu31	k__Archaea;p__Euryarchaeota;c__Methanobacteria;o__Methanobacteriales;f__Methanobacteriaceae;g__Methanobrevibacter;s__Methanobrevibacter gottschalkii clade;i__none	481	251	214	324	266	662	585	548	643	376	416
otu32	k__Archaea;p__Euryarchaeota;c__Methanobacteria;o__Methanobacteriales;f__Methanobacteriaceae;g__Methanobrevibacter;s__Methanobrevibacter ruminantium clade;i__none	438	167	756	152	185	523	257	372	893	445	501
otu33	k__Archaea;p__Euryarchaeota;c__Methanobacteria;o__Methanobacteriales;f__Methanobacteriaceae;g__Methanobrevibacter;s__Methanobrevibacter gottschalkii clade;i__none	429	236	216	300	252	641	513	507	650	421	419
otu34	k__Archaea;p__Euryarchaeota;c__Methanobacteria;o__Methanobacteriales;f__Methanobacteriaceae;g__Methanobrevibacter;s__Methanobrevibacter gottschalkii clade;i__none	350	773	423	235	246	218	794	332	229	150	178
otu35	k__Archaea;p__Euryarchaeota;c__Methanobacteria;o__Methanobacteriales;f__Methanobacteriaceae;g__Methanobrevibacter;s__Methanobrevibacter gottschalkii clade;i__none	420	166	183	247	221	564	479	398	585	293	327
otu36	k__Archaea;p__Euryarchaeota;c__Methanobacteria;o__Methanobacteriales;f__Methanobacteriaceae;g__Methanobrevibacter;s__Methanobrevibacter ruminantium clade;i__none	322	137	571	103	170	401	231	313	746	412	371
otu37	k__Archaea;p__Euryarchaeota;c__Methanobacteria;o__Methanobacteriales;f__Methanobacteriaceae;g__Methanobrevibacter;s__Methanobrevibacter gottschalkii clade;i__none	487	367	475	205	196	443	221	536	456	216	133
otu38	k__Archaea;p__Euryarchaeota;c__Methanobacteria;o__Methanobacteriales;f__Methanobacteriaceae;g__Methanobrevibacter;s__Methanobrevibacter gottschalkii clade;i__none	651	297	180	301	216	455	267	491	409	216	137
otu39	k__Archaea;p__Euryarchaeota;c__Methanobacteria;o__Methanobacteriales;f__Methanobacteriaceae;g__Methanobrevibacter;s__Methanobrevibacter gottschalkii clade;i__none	0	0	0	0	0	0	2788	22	0	252	350
otu40	k__Archaea;p__Euryarchaeota;c__Methanobacteria;o__Methanobacteriales;f__Methanobacteriaceae;g__Methanobrevibacter;s__Methanobrevibacter gottschalkii clade;i__none	299	612	328	175	222	147	720	263	201	114	115
otu41	k__Archaea;p__Euryarchaeota;c__Methanobacteria;o__Methanobacteriales;f__Methanobacteriaceae;g__Methanobrevibacter;s__Methanobrevibacter ruminantium clade;i__none	272	93	470	94	133	323	195	255	610	325	313
otu42	k__Archaea;p__Euryarchaeota;c__Methanobacteria;o__Methanobacteriales;f__Methanobacteriaceae;g__Methanobrevibacter;s__Methanobrevibacter gottschalkii clade;i__none	307	144	114	198	169	437	378	346	447	213	278
otu43	k__Archaea;p__Euryarchaeota;c__Methanobacteria;o__Methanobacteriales;f__Methanobacteriaceae;g__Methanobrevibacter;s__Methanobrevibacter gottschalkii clade;i__none	0	0	0	0	0	0	2444	27	0	213	265
otu44	k__Archaea;p__Euryarchaeota;c__Methanomicrobia;o__Methanomicrobiales;f__Methanomicrobiaceae;g__Methanomicrobium;s__Methanomicrobium mobile;i__none	6	101	54	1414	701	148	76	61	65	168	125
otu45	k__Archaea;p__Euryarchaeota;c__Methanobacteria;o__Methanobacteriales;f__Methanobacteriaceae;g__Methanobrevibacter;s__Methanobrevibacter ruminantium clade;i__none	220	88	437	75	136	285	141	221	551	298	287
otu46	k__Archaea;p__Euryarchaeota;c__Methanobacteria;o__Methanobacteriales;f__Methanobacteriaceae;g__Methanobrevibacter;s__Methanobrevibacter ruminantium clade;i__none	213	107	447	95	118	262	180	232	498	260	276
otu47	k__Archaea;p__Euryarchaeota;c__Methanobacteria;o__Methanobacteriales;f__Methanobacteriaceae;g__Methanobacterium;s__Methanobacterium alkaliphilum;i__Methanobacterium alkaliphilum strain WeN4	284	176	300	423	166	156	57	97	162	416	401
otu48	k__Archaea;p__Euryarchaeota;c__Methanobacteria;o__Methanobacteriales;f__Methanobacteriaceae;g__Methanobrevibacter;s__Methanobrevibacter gottschalkii clade;i__none	0	0	0	0	0	0	2087	29	0	202	285
otu49	k__Archaea;p__Euryarchaeota;c__Methanobacteria;o__Methanobacteriales;f__Methanobacteriaceae;g__Methanobrevibacter;s__Methanobrevibacter gottschalkii clade;i__none	232	473	270	163	170	148	561	206	144	88	84
otu50	k__Archaea;p__Euryarchaeota;c__Methanobacteria;o__Methanobacteriales;f__Methanobacteriaceae;g__Methanobrevibacter;s__Methanobrevibacter gottschalkii clade;i__none	0	0	0	0	0	0	1972	24	0	206	251
otu51	k__Archaea;p__Euryarchaeota;c__Methanobacteria;o__Methanobacteriales;f__Methanobacteriaceae;g__Methanobrevibacter;s__Methanobrevibacter gottschalkii clade;i__none	244	103	96	174	124	380	289	263	347	198	205
otu52	k__Archaea;p__Euryarchaeota;c__Methanobacteria;o__Methanobacteriales;f__Methanobacteriaceae;g__Methanobrevibacter;s__Methanobrevibacter gottschalkii clade;i__none	330	100	311	454	144	0	941	59	0	0	40
otu53	k__Archaea;p__Euryarchaeota;c__Methanobacteria;o__Methanobacteriales;f__Methanobacteriaceae;g__Methanobrevibacter;s__Methanobrevibacter gottschalkii clade;i__none	249	457	229	132	146	121	527	192	135	112	106
otu54	k__Archaea;p__Euryarchaeota;c__Methanobacteria;o__Methanobacteriales;f__Methanobacteriaceae;g__Methanobrevibacter;s__Methanobrevibacter gottschalkii clade;i__none	89	156	379	109	182	274	128	237	517	134	100
otu55	k__Archaea;p__Euryarchaeota;c__Methanobacteria;o__Methanobacteriales;f__Methanobacteriaceae;g__Methanobrevibacter;s__Methanobrevibacter gottschalkii clade;i__none	202	421	244	138	152	126	512	200	124	88	95
otu56	k__Archaea;p__Euryarchaeota;c__Methanobacteria;o__Methanobacteriales;f__Methanobacteriaceae;g__Methanobrevibacter;s__Methanobrevibacter gottschalkii clade;i__none	223	125	110	180	144	323	245	253	293	174	205
otu57	k__Archaea;p__Euryarchaeota;c__Methanobacteria;o__Methanobacteriales;f__Methanobacteriaceae;g__Methanobrevibacter;s__Methanobrevibacter ruminantium clade;i__none	190	70	403	71	84	229	140	184	410	260	222
otu58	k__Archaea;p__Euryarchaeota;c__Methanobacteria;o__Methanobacteriales;f__Methanobacteriaceae;g__Methanobacterium;s__Methanobacterium alkaliphilum;i__Methanobacterium alkaliphilum strain WeN4	225	160	223	356	169	123	59	103	142	331	337
otu59	k__Archaea;p__Euryarchaeota;c__Methanomicrobia;o__Methanomicrobiales;f__Methanomicrobiaceae;g__Methanomicrobium;s__Methanomicrobium mobile;i__none	0	91	40	1117	507	129	0	46	0	124	105
otu60	k__Archaea;p__Euryarchaeota;c__Methanobacteria;o__Methanobacteriales;f__Methanobacteriaceae;g__Methanobrevibacter;s__Methanobrevibacter gottschalkii clade;i__none	246	104	111	144	122	321	238	228	312	157	165
otu61	k__Archaea;p__Euryarchaeota;c__Methanobacteria;o__Methanobacteriales;f__Methanobacteriaceae;g__Methanobrevibacter;s__Methanobrevibacter gottschalkii clade;i__none	287	88	240	380	118	0	841	53	0	0	36
otu62	k__Archaea;p__Euryarchaeota;c__Methanobacteria;o__Methanobacteriales;f__Methanobacteriaceae;g__Methanobrevibacter;s__Methanobrevibacter gottschalkii clade;i__none	0	0	0	0	0	0	1691	14	0	131	204
otu63	k__Archaea;p__Euryarchaeota;c__Methanobacteria;o__Methanobacteriales;f__Methanobacteriaceae;g__Methanobrevibacter;s__Methanobrevibacter gottschalkii clade;i__none	69	122	350	96	169	272	134	186	438	118	83
otu64	k__Archaea;p__Euryarchaeota;NA;NA;NA;NA;NA;NA	0	0	0	548	107	116	74	79	124	340	644
otu65	k__Archaea;p__Euryarchaeota;c__Methanobacteria;o__Methanobacteriales;f__Methanobacteriaceae;g__Methanobacterium;s__Methanobacterium alkaliphilum;i__Methanobacterium alkaliphilum strain WeN4	189	149	228	309	148	130	48	76	102	315	296
otu66	k__Archaea;p__Euryarchaeota;c__Methanobacteria;o__Methanobacteriales;f__Methanobacteriaceae;g__Methanobacterium;s__Methanobacterium alkaliphilum;i__Methanobacterium alkaliphilum strain WeN4	224	134	191	304	116	85	57	86	108	334	316
otu67	k__Archaea;p__Euryarchaeota;c__Methanomicrobia;o__Methanomicrobiales;f__Methanomicrobiaceae;g__Methanomicrobium;s__Methanomicrobium mobile;i__none	0	72	61	952	473	104	0	66	0	121	131
otu68	k__Archaea;p__Euryarchaeota;c__Methanobacteria;o__Methanobacteriales;f__Methanobacteriaceae;g__Methanobrevibacter;s__Methanobrevibacter gottschalkii clade;i__none	197	375	205	120	91	115	397	172	103	64	78
otu69	k__Archaea;p__Euryarchaeota;c__Methanomicrobia;o__Methanomicrobiales;f__Methanomicrobiaceae;g__Methanomicrobium;s__Methanomicrobium mobile;i__none	0	96	37	911	419	94	0	37	0	102	97
otu70	k__Archaea;p__Euryarchaeota;NA;NA;NA;NA;NA;NA	0	0	0	562	116	114	74	54	99	270	500
otu71	k__Archaea;p__Euryarchaeota;c__Methanobacteria;o__Methanobacteriales;f__Methanobacteriaceae;g__Methanobrevibacter;s__Methanobrevibacter gottschalkii clade;i__none	206	184	331	243	534	60	21	50	71	48	40
otu72	k__Archaea;p__Euryarchaeota;c__Methanobacteria;o__Methanobacteriales;f__Methanobacteriaceae;g__Methanobrevibacter;s__Methanobrevibacter gottschalkii clade;i__none	269	82	196	350	112	0	712	61	0	0	0
otu73	k__Archaea;p__Euryarchaeota;c__Methanobacteria;o__Methanobacteriales;f__Methanobacteriaceae;g__Methanobrevibacter;s__Methanobrevibacter gottschalkii clade;i__none	91	91	89	215	79	333	137	182	323	169	61
otu74	k__Archaea;p__Euryarchaeota;c__Methanobacteria;o__Methanobacteriales;f__Methanobacteriaceae;g__Methanobrevibacter;s__Methanobrevibacter gottschalkii clade;i__none	59	104	286	78	165	202	109	162	403	90	108
otu75	k__Archaea;p__Euryarchaeota;c__Methanobacteria;o__Methanobacteriales;f__Methanobacteriaceae;g__Methanobrevibacter;s__Methanobrevibacter gottschalkii clade;i__none	181	86	74	129	100	253	214	186	235	148	150
otu76	k__Archaea;p__Euryarchaeota;c__Methanobacteria;o__Methanobacteriales;f__Methanobacteriaceae;g__Methanobrevibacter;s__Methanobrevibacter gottschalkii clade;i__none	0	0	0	0	0	0	1439	15	0	128	148
otu77	k__Archaea;p__Euryarchaeota;c__Methanobacteria;o__Methanobacteriales;f__Methanobacteriaceae;g__Methanobrevibacter;s__Methanobrevibacter gottschalkii clade;i__none	60	116	292	96	147	225	112	165	349	84	77
otu78	k__Archaea;p__Euryarchaeota;c__Methanobacteria;o__Methanobacteriales;f__Methanobacteriaceae;g__Methanobrevibacter;s__Methanobrevibacter gottschalkii clade;i__none	229	148	202	80	98	203	128	241	209	107	68
otu79	k__Archaea;p__Euryarchaeota;c__Methanobacteria;o__Methanobacteriales;f__Methanobacteriaceae;g__Methanobrevibacter;s__Methanobrevibacter smithii;i__Methanobrevibacter smithii strain PS	82	62	35	136	58	179	89	733	184	62	66
otu80	k__Archaea;p__Euryarchaeota;c__Methanobacteria;o__Methanobacteriales;f__Methanobacteriaceae;g__Methanobrevibacter;s__Methanobrevibacter gottschalkii clade;i__none	265	79	215	284	97	0	690	53	0	0	0
otu81	k__Archaea;p__Euryarchaeota;NA;NA;NA;NA;NA;NA	303	274	322	84	66	68	102	60	82	109	196
otu82	k__Archaea;p__Euryarchaeota;c__Methanobacteria;o__Methanobacteriales;f__Methanobacteriaceae;g__Methanobacterium;s__Methanobacterium alkaliphilum;i__Methanobacterium alkaliphilum strain WeN4	173	107	185	264	103	90	47	78	80	259	253
otu83	k__Archaea;p__Euryarchaeota;c__Methanobacteria;o__Methanobacteriales;f__Methanobacteriaceae;g__Methanobrevibacter;s__Methanobrevibacter gottschalkii clade;i__none	285	128	63	132	81	213	131	235	187	102	57
otu84	k__Archaea;p__Euryarchaeota;NA;NA;NA;NA;NA;NA	0	0	0	465	63	99	72	56	93	304	457
otu85	k__Archaea;p__Euryarchaeota;c__Methanobacteria;o__Methanobacteriales;f__Methanobacteriaceae;g__Methanobrevibacter;s__Methanobrevibacter wolinii;i__none	453	742	409	0	0	0	0	0	0	0	0
otu86	k__Archaea;p__Euryarchaeota;NA;NA;NA;NA;NA;NA	0	99	0	442	102	58	61	74	82	229	444
otu87	k__Archaea;p__Euryarchaeota;c__Methanomicrobia;o__Methanomicrobiales;f__Methanomicrobiaceae;g__Methanomicrobium;s__Methanomicrobium mobile;i__none	0	54	32	776	344	97	39	37	0	94	74
otu88	k__Archaea;p__Euryarchaeota;c__Methanobacteria;o__Methanobacteriales;f__Methanobacteriaceae;g__Methanobrevibacter;s__Methanobrevibacter gottschalkii clade;i__none	179	162	291	219	447	55	13	35	53	25	43
otu89	k__Archaea;p__Euryarchaeota;c__Methanobacteria;o__Methanobacteriales;f__Methanobacteriaceae;g__Methanobrevibacter;s__Methanobrevibacter gottschalkii clade;i__none	60	74	87	185	76	285	108	178	287	133	44
otu90	k__Archaea;p__Euryarchaeota;c__Methanomicrobia;o__Methanomicrobiales;f__Methanomicrobiaceae;g__Methanomicrobium;s__Methanomicrobium mobile;i__none	0	55	23	771	345	82	0	39	22	102	60
otu91	k__Archaea;p__Euryarchaeota;NA;NA;NA;NA;NA;NA	264	254	274	66	0	67	118	78	91	108	173
otu92	k__Archaea;p__Euryarchaeota;NA;NA;NA;NA;NA;NA	231	236	260	104	0	130	0	88	150	130	139
otu93	k__Archaea;p__Euryarchaeota;c__Methanobacteria;o__Methanobacteriales;f__Methanobacteriaceae;g__Methanobrevibacter;s__Methanobrevibacter gottschalkii clade;i__none	49	96	261	58	96	188	106	156	287	94	67
otu94	k__Archaea;p__Euryarchaeota;c__Methanobacteria;o__Methanobacteriales;f__Methanobacteriaceae;g__Methanobrevibacter;s__Methanobrevibacter gottschalkii clade;i__none	220	58	167	278	94	0	573	62	0	0	0
otu95	k__Archaea;p__Euryarchaeota;c__Methanobacteria;o__Methanobacteriales;f__Methanobacteriaceae;g__Methanobrevibacter;s__Methanobrevibacter ruminantium clade;i__none	104	50	243	45	69	159	96	98	256	158	144
otu96	k__Archaea;p__Euryarchaeota;c__Methanobacteria;o__Methanobacteriales;f__Methanobacteriaceae;g__Methanobrevibacter;s__Methanobrevibacter smithii;i__Methanobrevibacter smithii strain PS	50	54	36	102	40	157	101	620	156	53	33
otu97	k__Archaea;p__Euryarchaeota;c__Methanobacteria;o__Methanobacteriales;f__Methanobacteriaceae;g__Methanobrevibacter;s__Methanobrevibacter gottschalkii clade;NA	149	136	179	335	87	187	43	47	193	29	0
otu98	k__Archaea;p__Euryarchaeota;c__Methanobacteria;o__Methanobacteriales;f__Methanobacteriaceae;g__Methanobrevibacter;s__Methanobrevibacter gottschalkii clade;i__none	163	148	265	194	399	45	11	36	47	31	44
otu99	k__Archaea;p__Euryarchaeota;c__Methanobacteria;o__Methanobacteriales;f__Methanobacteriaceae;g__Methanobrevibacter;s__Methanobrevibacter gottschalkii clade;i__none	95	76	76	162	56	213	92	152	254	149	50
otu100	k__Archaea;p__Euryarchaeota;c__Methanobacteria;o__Methanobacteriales;f__Methanobacteriaceae;g__Methanobrevibacter;s__Methanobrevibacter gottschalkii clade;i__none	260	129	88	345	241	33	36	41	67	31	26
otu101	k__Archaea;p__Euryarchaeota;NA;NA;NA;NA;NA;NA	0	0	0	333	96	77	57	59	72	190	454
otu102	k__Archaea;p__Euryarchaeota;c__Methanobacteria;o__Methanobacteriales;f__Methanobacteriaceae;g__Methanobrevibacter;NA;NA	0	112	446	201	482	0	0	0	0	55	40
otu103	k__Archaea;p__Euryarchaeota;c__Methanobacteria;o__Methanobacteriales;f__Methanobacteriaceae;g__Methanobrevibacter;s__Methanobrevibacter wolinii;i__none	345	664	311	0	0	0	0	0	0	0	0
otu104	k__Archaea;p__Euryarchaeota;c__Methanobacteria;o__Methanobacteriales;f__Methanobacteriaceae;g__Methanobacterium;s__Methanobacterium alkaliphilum;i__Methanobacterium alkaliphilum strain WeN4	135	107	121	217	97	71	25	43	71	208	219
otu105	k__Archaea;p__Euryarchaeota;c__Methanobacteria;o__Methanobacteriales;f__Methanobacteriaceae;g__Methanobrevibacter;s__Methanobrevibacter gottschalkii clade;i__none	154	124	262	173	367	49	14	31	56	39	36
otu106	k__Archaea;p__Euryarchaeota;c__Methanobacteria;o__Methanobacteriales;f__Methanobacteriaceae;g__Methanobrevibacter;s__Methanobrevibacter gottschalkii clade;i__none	130	263	134	72	89	65	259	107	74	64	47
otu107	k__Archaea;p__Euryarchaeota;c__Methanobacteria;o__Methanobacteriales;f__Methanobacteriaceae;g__Methanobrevibacter;s__Methanobrevibacter smithii;i__Methanobrevibacter smithii strain PS	54	53	37	110	37	118	88	553	133	40	75
otu108	k__Archaea;p__Euryarchaeota;c__Methanobacteria;o__Methanobacteriales;f__Methanobacteriaceae;g__Methanobrevibacter;s__Methanobrevibacter gottschalkii clade;i__none	0	0	0	0	0	0	1043	14	0	119	117
otu109	k__Archaea;p__Euryarchaeota;c__Methanobacteria;o__Methanobacteriales;f__Methanobacteriaceae;g__Methanobrevibacter;s__Methanobrevibacter gottschalkii clade;i__none	73	62	54	147	62	243	99	142	233	120	51
otu110	k__Archaea;p__Euryarchaeota;NA;NA;NA;NA;NA;NA	226	212	246	54	0	60	62	56	87	110	144
otu111	k__Archaea;p__Euryarchaeota;c__Methanobacteria;o__Methanobacteriales;f__Methanobacteriaceae;g__Methanobrevibacter;NA;NA	54	56	31	102	31	125	99	528	141	45	36
otu112	k__Archaea;p__Euryarchaeota;c__Methanobacteria;o__Methanobacteriales;f__Methanobacteriaceae;g__Methanobrevibacter;s__Methanobrevibacter wolinii;i__none	332	559	346	0	0	0	0	0	0	0	0
otu113	k__Archaea;p__Euryarchaeota;c__Methanobacteria;o__Methanobacteriales;f__Methanobacteriaceae;g__Methanobrevibacter;s__Methanobrevibacter gottschalkii clade;i__none	171	66	131	213	68	0	502	41	0	0	20
otu114	k__Archaea;p__Euryarchaeota;c__Methanobacteria;o__Methanobacteriales;f__Methanobacteriaceae;g__Methanobrevibacter;s__Methanobrevibacter wolinii;i__none	348	578	288	0	0	0	0	0	0	0	0
otu115	k__Archaea;p__Euryarchaeota;c__Methanobacteria;o__Methanobacteriales;f__Methanobacteriaceae;g__Methanobrevibacter;s__Methanobrevibacter gottschalkii clade;i__none	41	65	194	43	104	136	81	123	274	75	64
otu116	k__Archaea;p__Euryarchaeota;c__Methanobacteria;o__Methanobacteriales;f__Methanobacteriaceae;g__Methanobrevibacter;s__Methanobrevibacter gottschalkii clade;i__none	0	0	0	0	0	0	981	10	0	86	109
otu117	k__Archaea;p__Euryarchaeota;c__Methanobacteria;o__Methanobacteriales;f__Methanobacteriaceae;g__Methanobrevibacter;s__Methanobrevibacter gottschalkii clade;i__none	147	62	55	75	85	150	126	95	155	104	129
otu118	k__Archaea;p__Euryarchaeota;c__Methanobacteria;o__Methanobacteriales;f__Methanobacteriaceae;g__Methanobrevibacter;s__Methanobrevibacter gottschalkii clade;i__none	0	0	0	0	0	0	961	8	0	97	99
otu119	k__Archaea;p__Euryarchaeota;c__Methanobacteria;o__Methanobacteriales;f__Methanobacteriaceae;g__Methanobrevibacter;NA;NA	0	98	342	182	397	0	0	0	0	66	0
otu120	k__Archaea;p__Euryarchaeota;c__Methanobacteria;o__Methanobacteriales;f__Methanobacteriaceae;g__Methanobacterium;s__Methanobacterium alkaliphilum;i__Methanobacterium alkaliphilum strain WeN4	126	99	92	176	67	75	23	47	66	179	184
otu121	k__Archaea;p__Euryarchaeota;c__Methanobacteria;o__Methanobacteriales;f__Methanobacteriaceae;g__Methanobrevibacter;s__Methanobrevibacter gottschalkii clade;NA	114	131	121	245	76	173	33	35	160	25	0
otu122	k__Archaea;p__Euryarchaeota;c__Methanomicrobia;o__Methanomicrobiales;f__Methanomicrobiaceae;g__Methanomicrobium;s__Methanomicrobium mobile;i__none	0	38	24	597	245	73	0	25	0	46	58
otu123	k__Archaea;p__Euryarchaeota;NA;NA;NA;NA;NA;NA	148	84	0	141	214	0	0	183	0	218	117
otu124	k__Archaea;p__Euryarchaeota;c__Methanobacteria;o__Methanobacteriales;f__Methanobacteriaceae;g__Methanobrevibacter;s__Methanobrevibacter gottschalkii clade;i__none	55	67	50	117	47	208	81	128	169	138	42
otu125	k__Archaea;p__Euryarchaeota;NA;NA;NA;NA;NA;NA	204	196	221	49	0	67	0	76	59	90	119
otu126	k__Archaea;p__Euryarchaeota;c__Methanobacteria;o__Methanobacteriales;f__Methanobacteriaceae;g__Methanobrevibacter;s__Methanobrevibacter gottschalkii clade;NA	142	120	135	239	68	134	36	53	128	22	0
otu127	k__Archaea;p__Euryarchaeota;c__Methanobacteria;o__Methanobacteriales;f__Methanobacteriaceae;g__Methanobrevibacter;s__Methanobrevibacter gottschalkii clade;NA	130	110	112	244	86	134	43	32	140	25	0
otu128	k__Archaea;p__Euryarchaeota;c__Methanobacteria;o__Methanobacteriales;f__Methanobacteriaceae;g__Methanobrevibacter;s__Methanobrevibacter gottschalkii clade;i__none	126	102	218	171	285	37	18	35	41	21	0
otu129	k__Archaea;p__Euryarchaeota;c__Methanobacteria;o__Methanobacteriales;f__Methanobacteriaceae;g__Methanobrevibacter;s__Methanobrevibacter gottschalkii clade;i__none	184	111	59	292	199	27	36	27	60	24	22
otu130	k__Archaea;p__Euryarchaeota;c__Methanobacteria;o__Methanobacteriales;f__Methanobacteriaceae;g__Methanobrevibacter;s__Methanobrevibacter wolinii;i__none	313	460	268	0	0	0	0	0	0	0	0
otu131	k__Archaea;p__Euryarchaeota;c__Methanobacteria;o__Methanobacteriales;f__Methanobacteriaceae;g__Methanobrevibacter;s__Methanobrevibacter gottschalkii clade;i__none	0	0	0	0	0	0	821	9	0	78	94
otu132	k__Archaea;p__Euryarchaeota;c__Methanobacteria;o__Methanobacteriales;f__Methanobacteriaceae;g__Methanobrevibacter;s__Methanobrevibacter gottschalkii clade;NA	0	103	297	148	385	0	0	0	0	64	0
otu133	k__Archaea;p__Euryarchaeota;NA;NA;NA;NA;NA;NA	0	0	0	259	43	56	37	44	56	178	320
otu134	k__Archaea;p__Euryarchaeota;c__Methanomicrobia;o__Methanomicrobiales;f__Methanomicrobiaceae;g__Methanomicrobium;s__Methanomicrobium mobile;i__none	0	33	19	492	194	65	0	39	0	83	61
otu135	k__Archaea;p__Euryarchaeota;c__Methanobacteria;o__Methanobacteriales;f__Methanobacteriaceae;g__Methanobrevibacter;s__Methanobrevibacter gottschalkii clade;i__none	0	79	322	148	331	0	0	0	0	57	27
otu136	k__Archaea;p__Euryarchaeota;c__Methanobacteria;o__Methanobacteriales;f__Methanobacteriaceae;g__Methanobrevibacter;s__Methanobrevibacter gottschalkii clade;i__none	151	36	107	176	57	0	373	37	0	0	18
otu137	k__Archaea;p__Euryarchaeota;c__Methanobacteria;o__Methanobacteriales;f__Methanobacteriaceae;g__Methanobacterium;s__Methanobacterium alkaliphilum;i__Methanobacterium alkaliphilum strain WeN4	100	57	93	135	65	62	32	44	51	171	166
otu138	k__Archaea;p__Euryarchaeota;c__Methanobacteria;o__Methanobacteriales;f__Methanobacteriaceae;g__Methanobacterium;s__Methanobacterium alkaliphilum;i__Methanobacterium alkaliphilum strain WeN4	75	94	121	281	72	34	75	72	54	52	39
otu139	k__Archaea;p__Euryarchaeota;c__Methanobacteria;o__Methanobacteriales;f__Methanobacteriaceae;g__Methanobrevibacter;s__Methanobrevibacter smithii;i__Methanobrevibacter smithii strain PS	37	44	29	66	33	96	73	458	107	23	0
otu140	k__Archaea;p__Euryarchaeota;c__Methanobacteria;o__Methanobacteriales;f__Methanobacteriaceae;g__Methanobrevibacter;s__Methanobrevibacter gottschalkii clade;i__none	177	109	71	256	178	33	20	27	60	21	12
otu141	k__Archaea;p__Euryarchaeota;NA;NA;NA;NA;NA;NA	0	75	0	170	125	0	110	145	37	61	109
otu142	k__Archaea;p__Euryarchaeota;c__Methanobacteria;o__Methanobacteriales;f__Methanobacteriaceae;g__Methanobrevibacter;s__Methanobrevibacter gottschalkii clade;i__none	46	64	145	46	87	113	65	69	201	50	41
otu143	k__Archaea;p__Euryarchaeota;c__Methanobacteria;o__Methanobacteriales;f__Methanobacteriaceae;g__Methanobacterium;s__Methanobacterium alkaliphilum;i__Methanobacterium alkaliphilum strain WeN4	121	55	92	130	59	65	23	31	59	156	133
otu144	k__Archaea;p__Euryarchaeota;c__Methanomicrobia;o__Methanomicrobiales;f__Methanomicrobiaceae;g__Methanomicrobium;s__Methanomicrobium mobile;i__none	0	41	19	443	232	53	0	18	0	55	61
otu145	k__Archaea;p__Euryarchaeota;NA;NA;NA;NA;NA;NA	65	212	248	70	0	68	0	53	65	57	80
otu146	k__Archaea;p__Euryarchaeota;c__Methanobacteria;o__Methanobacteriales;f__Methanobacteriaceae;g__Methanobrevibacter;s__Methanobrevibacter gottschalkii clade;i__none	34	68	182	33	84	93	57	83	193	49	37
otu147	k__Archaea;p__Euryarchaeota;c__Methanobacteria;o__Methanobacteriales;f__Methanobacteriaceae;g__Methanobrevibacter;s__Methanobrevibacter gottschalkii clade;i__none	98	84	176	124	276	36	0	31	35	14	17
otu148	k__Archaea;p__Euryarchaeota;NA;NA;NA;NA;NA;NA	0	0	68	311	61	60	0	196	83	39	72
otu149	k__Archaea;p__Euryarchaeota;c__Methanobacteria;o__Methanobacteriales;f__Methanobacteriaceae;g__Methanobrevibacter;s__Methanobrevibacter gottschalkii clade;NA	95	90	104	229	53	126	31	42	102	17	0
otu150	k__Archaea;p__Euryarchaeota;NA;NA;NA;NA;NA;NA	146	160	193	47	0	54	0	43	54	70	111
otu151	k__Archaea;p__Euryarchaeota;c__Methanobacteria;o__Methanobacteriales;f__Methanobacteriaceae;g__Methanobrevibacter;s__Methanobrevibacter gottschalkii clade;i__none	152	40	104	168	52	0	338	24	0	0	0
otu152	k__Archaea;p__Euryarchaeota;c__Methanobacteria;o__Methanobacteriales;f__Methanobacteriaceae;g__Methanobrevibacter;s__Methanobrevibacter gottschalkii clade;i__none	146	31	101	181	58	0	336	24	0	0	0
otu153	k__Archaea;p__Euryarchaeota;c__Methanobacteria;o__Methanobacteriales;f__Methanobacteriaceae;g__Methanobrevibacter;s__Methanobrevibacter gottschalkii clade;i__none	43	34	47	99	41	155	72	100	166	90	26
otu154	k__Archaea;p__Euryarchaeota;c__Methanobacteria;o__Methanobacteriales;f__Methanobacteriaceae;g__Methanobrevibacter;s__Methanobrevibacter wolinii;i__none	246	375	250	0	0	0	0	0	0	0	0
otu155	k__Archaea;p__Euryarchaeota;NA;NA;NA;NA;NA;NA	101	93	109	81	135	44	0	0	108	100	93
otu156	k__Archaea;p__Euryarchaeota;c__Methanobacteria;o__Methanobacteriales;f__Methanobacteriaceae;g__Methanobrevibacter;s__Methanobrevibacter gottschalkii clade;i__none	31	48	152	40	79	113	48	82	183	44	34
otu157	k__Archaea;p__Euryarchaeota;c__Methanobacteria;o__Methanobacteriales;f__Methanobacteriaceae;g__Methanobrevibacter;s__Methanobrevibacter gottschalkii clade;i__none	31	10	28	96	38	346	51	31	210	0	0
otu158	k__Archaea;p__Euryarchaeota;c__Methanobacteria;o__Methanobacteriales;f__Methanobacteriaceae;g__Methanobrevibacter;s__Methanobrevibacter gottschalkii clade;i__none	149	104	52	238	147	30	16	13	44	21	17
otu159	k__Archaea;p__Euryarchaeota;c__Methanobacteria;o__Methanobacteriales;f__Methanobacteriaceae;g__Methanobrevibacter;NA;NA	0	71	280	140	248	0	0	0	0	66	20
otu160	k__Archaea;p__Euryarchaeota;NA;NA;NA;NA;NA;NA	125	102	45	239	0	0	0	0	0	166	146
otu161	k__Archaea;p__Euryarchaeota;c__Methanobacteria;o__Methanobacteriales;f__Methanobacteriaceae;g__Methanosphaera;s__Methanosphaera sp. ISO3-F5;i__none	0	69	0	0	0	0	147	0	0	415	185
otu162	k__Archaea;p__Euryarchaeota;c__Methanobacteria;o__Methanobacteriales;f__Methanobacteriaceae;g__Methanobrevibacter;NA;NA	22	26	22	61	25	79	63	371	80	24	41
otu163	k__Archaea;p__Euryarchaeota;NA;NA;NA;NA;NA;NA	0	0	0	262	42	53	0	29	57	128	240
otu164	k__Archaea;p__Euryarchaeota;c__Methanobacteria;o__Methanobacteriales;f__Methanobacteriaceae;g__Methanobrevibacter;s__Methanobrevibacter gottschalkii clade;i__none	0	0	0	0	0	0	87	224	0	209	290
otu165	k__Archaea;p__Euryarchaeota;c__Methanobacteria;o__Methanobacteriales;f__Methanobacteriaceae;g__Methanobacterium;s__Methanobacterium alkaliphilum;i__Methanobacterium alkaliphilum strain WeN4	92	64	87	122	53	40	25	22	50	120	133
otu166	k__Archaea;p__Euryarchaeota;c__Methanobacteria;o__Methanobacteriales;f__Methanobacteriaceae;g__Methanobacterium;s__Methanobacterium alkaliphilum;i__Methanobacterium alkaliphilum strain WeN4	56	74	90	219	50	29	87	69	33	46	36
otu167	k__Archaea;p__Euryarchaeota;c__Methanobacteria;o__Methanobacteriales;f__Methanobacteriaceae;g__Methanobrevibacter;s__Methanobrevibacter gottschalkii clade;i__none	0	56	0	0	0	0	0	64	0	266	391
otu168	k__Archaea;p__Euryarchaeota;NA;NA;NA;NA;NA;NA	0	90	0	70	0	103	126	68	119	71	121
otu169	k__Archaea;p__Euryarchaeota;c__Methanomicrobia;o__Methanomicrobiales;f__Methanomicrobiaceae;g__Methanomicrobium;s__Methanomicrobium mobile;i__none	0	30	32	360	162	56	0	23	0	46	52
otu170	k__Archaea;p__Euryarchaeota;NA;NA;NA;NA;NA;NA	0	0	142	150	0	70	0	146	69	87	95
otu171	k__Archaea;p__Euryarchaeota;c__Methanobacteria;o__Methanobacteriales;f__Methanobacteriaceae;g__Methanobrevibacter;s__Methanobrevibacter gottschalkii clade;i__none	131	90	45	199	139	21	16	23	41	21	16
otu172	k__Archaea;p__Euryarchaeota;c__Methanobacteria;o__Methanobacteriales;f__Methanobacteriaceae;g__Methanobrevibacter;s__Methanobrevibacter gottschalkii clade;i__none	20	17	25	110	30	282	43	22	173	0	0
otu173	k__Archaea;p__Euryarchaeota;NA;NA;NA;NA;NA;NA	42	181	198	58	0	54	34	0	38	34	81
otu174	k__Archaea;p__Euryarchaeota;c__Methanobacteria;o__Methanobacteriales;f__Methanobacteriaceae;g__Methanobrevibacter;s__Methanobrevibacter gottschalkii clade;i__none	83	72	92	8	108	48	113	73	80	15	23
otu175	k__Archaea;p__Euryarchaeota;c__Thermoplasmata;o__Methanomassiliicoccales;f__Methanomassiliicoccaceae;NA;NA;NA	0	0	51	111	82	40	63	114	0	111	127
otu176	k__Archaea;p__Euryarchaeota;c__Methanobacteria;o__Methanobacteriales;f__Methanobacteriaceae;g__Methanobrevibacter;s__Methanobrevibacter gottschalkii clade;i__none	16	53	121	33	72	76	45	74	149	44	26
otu177	k__Archaea;p__Euryarchaeota;c__Methanobacteria;o__Methanobacteriales;f__Methanobacteriaceae;g__Methanobrevibacter;s__Methanobrevibacter ruminantium clade;i__none	52	26	119	20	37	78	41	53	143	79	58
otu178	k__Archaea;p__Euryarchaeota;c__Methanobacteria;o__Methanobacteriales;f__Methanobacteriaceae;g__Methanosphaera;s__Methanosphaera stadtmanae;i__Methanosphaera stadtmanae strain MCB-3	0	74	74	35	71	93	36	112	134	50	26
otu179	k__Archaea;p__Euryarchaeota;c__Methanobacteria;o__Methanobacteriales;f__Methanobacteriaceae;g__Methanobacterium;s__Methanobacterium alkaliphilum;i__Methanobacterium alkaliphilum strain WeN4	71	55	85	178	40	31	71	52	41	45	35
otu180	k__Archaea;p__Euryarchaeota;c__Methanobacteria;o__Methanobacteriales;f__Methanobacteriaceae;g__Methanobrevibacter;s__Methanobrevibacter gottschalkii clade;i__none	0	66	188	174	56	0	0	0	0	149	64
otu181	k__Archaea;p__Euryarchaeota;c__Methanobacteria;o__Methanobacteriales;f__Methanobacteriaceae;g__Methanobrevibacter;s__Methanobrevibacter gottschalkii clade;i__none	77	76	121	103	217	23	0	16	24	17	21
otu182	k__Archaea;p__Euryarchaeota;c__Methanobacteria;o__Methanobacteriales;f__Methanobacteriaceae;g__Methanosphaera;s__Methanosphaera sp. ISO3-F5;i__none	0	97	0	0	0	0	108	0	0	375	115
otu183	k__Archaea;p__Euryarchaeota;c__Methanobacteria;o__Methanobacteriales;f__Methanobacteriaceae;g__Methanobrevibacter;s__Methanobrevibacter gottschalkii clade;i__none	0	0	0	0	0	0	87	161	0	187	257
otu184	k__Archaea;p__Euryarchaeota;c__Methanobacteria;o__Methanobacteriales;f__Methanobacteriaceae;g__Methanobrevibacter;s__Methanobrevibacter gottschalkii clade;i__none	106	28	89	127	37	0	277	27	0	0	0
otu185	k__Archaea;p__Euryarchaeota;c__Methanobacteria;o__Methanobacteriales;f__Methanobacteriaceae;g__Methanobrevibacter;s__Methanobrevibacter gottschalkii clade;i__none	79	29	179	153	61	0	0	0	0	143	47
otu186	k__Archaea;p__Euryarchaeota;c__Methanobacteria;o__Methanobacteriales;f__Methanobacteriaceae;g__Methanosphaera;s__Methanosphaera sp. ISO3-F5;i__none	0	73	0	0	0	0	130	0	0	359	127
otu187	k__Archaea;p__Euryarchaeota;c__Methanobacteria;o__Methanobacteriales;f__Methanobacteriaceae;g__Methanobrevibacter;s__Methanobrevibacter gottschalkii clade;i__none	90	69	135	94	188	21	0	20	24	21	19
otu188	k__Archaea;p__Euryarchaeota;NA;NA;NA;NA;NA;NA	0	162	177	52	78	45	0	0	41	60	57
otu189	k__Archaea;p__Euryarchaeota;c__Methanobacteria;o__Methanobacteriales;f__Methanobacteriaceae;g__Methanobrevibacter;s__Methanobrevibacter smithii;i__Methanobrevibacter smithii strain PS	24	19	13	60	25	89	37	282	80	23	17
otu190	k__Archaea;p__Euryarchaeota;c__Methanobacteria;o__Methanobacteriales;f__Methanobacteriaceae;g__Methanobrevibacter;s__Methanobrevibacter gottschalkii clade;i__none	76	25	37	13	54	43	131	44	95	71	80
otu191	k__Archaea;p__Euryarchaeota;c__Methanobacteria;o__Methanobacteriales;f__Methanobacteriaceae;g__Methanobrevibacter;s__Methanobrevibacter gottschalkii clade;NA	80	82	66	145	46	91	23	31	87	17	0
otu192	k__Archaea;p__Euryarchaeota;c__Methanobacteria;o__Methanobacteriales;f__Methanobacteriaceae;g__Methanobrevibacter;s__Methanobrevibacter gottschalkii clade;i__none	39	33	39	71	28	128	49	72	121	65	19
otu193	k__Archaea;p__Euryarchaeota;c__Methanobacteria;o__Methanobacteriales;f__Methanobacteriaceae;g__Methanobacterium;s__Methanobacterium alkaliphilum;i__Methanobacterium alkaliphilum strain WeN4	69	54	70	196	35	27	67	41	28	43	25
otu194	k__Archaea;p__Euryarchaeota;c__Methanobacteria;o__Methanobacteriales;f__Methanobacteriaceae;g__Methanobrevibacter;s__Methanobrevibacter wolinii;i__none	178	333	144	0	0	0	0	0	0	0	0
otu195	k__Archaea;p__Euryarchaeota;c__Methanobacteria;o__Methanobacteriales;f__Methanobacteriaceae;g__Methanobrevibacter;s__Methanobrevibacter gottschalkii clade;i__none	38	39	28	74	35	114	39	74	107	74	27
otu196	k__Archaea;NA;NA;NA;NA;NA;NA;NA	0	68	110	69	0	0	91	81	0	76	153
otu197	k__Archaea;p__Euryarchaeota;NA;NA;NA;NA;NA;NA	126	120	153	0	0	55	0	0	43	49	94
otu198	k__Archaea;p__Euryarchaeota;c__Methanobacteria;o__Methanobacteriales;f__Methanobacteriaceae;g__Methanobrevibacter;s__Methanobrevibacter gottschalkii clade;i__none	0	0	0	0	0	0	520	6	0	55	59
otu199	k__Archaea;p__Euryarchaeota;NA;NA;NA;NA;NA;NA	0	0	0	226	0	0	0	0	57	125	229
otu200	k__Archaea;p__Euryarchaeota;c__Methanobacteria;o__Methanobacteriales;f__Methanobacteriaceae;g__Methanobrevibacter;s__Methanobrevibacter gottschalkii clade;NA	0	55	205	105	232	0	0	0	0	26	13
otu201	k__Archaea;p__Euryarchaeota;c__Methanobacteria;o__Methanobacteriales;f__Methanobacteriaceae;g__Methanosphaera;s__Methanosphaera stadtmanae;i__Methanosphaera stadtmanae strain MCB-3	0	21	83	31	49	85	46	126	112	52	29
otu202	k__Archaea;p__Euryarchaeota;c__Methanobacteria;o__Methanobacteriales;f__Methanobacteriaceae;g__Methanobrevibacter;s__Methanobrevibacter gottschalkii clade;i__none	18	10	22	81	19	246	42	27	168	0	0
otu203	k__Archaea;p__Euryarchaeota;c__Methanobacteria;o__Methanobacteriales;f__Methanobacteriaceae;g__Methanosphaera;s__Methanosphaera stadtmanae;i__Methanosphaera stadtmanae strain MCB-3	0	0	84	44	54	70	44	133	131	40	33
otu204	k__Archaea;p__Euryarchaeota;c__Methanobacteria;o__Methanobacteriales;f__Methanobacteriaceae;g__Methanobrevibacter;s__Methanobrevibacter gottschalkii clade;i__none	102	56	42	184	135	17	15	16	36	20	8
otu205	k__Archaea;NA;NA;NA;NA;NA;NA;NA	0	0	0	63	0	504	0	0	61	0	0
otu206	k__Archaea;p__Euryarchaeota;NA;NA;NA;NA;NA;NA	0	0	0	238	0	49	0	0	0	131	207
otu207	k__Archaea;p__Euryarchaeota;NA;NA;NA;NA;NA;NA	0	80	75	0	68	64	74	0	104	102	52
otu208	k__Archaea;p__Euryarchaeota;c__Methanobacteria;o__Methanobacteriales;f__Methanobacteriaceae;g__Methanobrevibacter;NA;NA	27	26	12	57	17	52	47	253	68	17	37
otu209	k__Archaea;p__Euryarchaeota;c__Methanobacteria;o__Methanobacteriales;f__Methanobacteriaceae;g__Methanobrevibacter;s__Methanobrevibacter gottschalkii clade;i__none	23	28	34	70	31	127	50	64	90	78	16
otu210	k__Archaea;p__Euryarchaeota;c__Methanobacteria;o__Methanobacteriales;f__Methanobacteriaceae;g__Methanobrevibacter;s__Methanobrevibacter gottschalkii clade;i__none	62	53	84	15	71	27	79	74	95	19	29
otu211	k__Archaea;p__Euryarchaeota;NA;NA;NA;NA;NA;NA	67	79	86	76	82	35	0	65	72	45	0
otu212	k__Archaea;p__Euryarchaeota;c__Methanobacteria;o__Methanobacteriales;f__Methanobacteriaceae;g__Methanobrevibacter;s__Methanobrevibacter gottschalkii clade;i__none	68	34	32	38	37	73	73	71	77	44	55
otu213	k__Archaea;p__Euryarchaeota;NA;NA;NA;NA;NA;NA	107	0	0	67	63	0	105	85	60	44	68
otu214	k__Archaea;p__Euryarchaeota;c__Methanobacteria;o__Methanobacteriales;f__Methanobacteriaceae;g__Methanobrevibacter;s__Methanobrevibacter gottschalkii clade;i__none	0	41	0	0	0	0	0	45	0	223	289
otu215	k__Archaea;p__Euryarchaeota;NA;NA;NA;NA;NA;NA	0	0	0	251	0	64	52	153	0	35	42
otu216	k__Archaea;p__Euryarchaeota;c__Methanobacteria;o__Methanobacteriales;f__Methanobacteriaceae;g__Methanobrevibacter;s__Methanobrevibacter wolinii;i__none	154	307	136	0	0	0	0	0	0	0	0
otu217	k__Archaea;p__Euryarchaeota;c__Thermoplasmata;o__Methanomassiliicoccales;f__Methanomassiliicoccaceae;NA;NA;NA	0	0	0	125	90	27	0	87	49	95	122
otu218	k__Archaea;p__Euryarchaeota;c__Methanobacteria;o__Methanobacteriales;f__Methanobacteriaceae;g__Methanobrevibacter;s__Methanobrevibacter wolinii;i__none	48	59	0	0	34	124	61	46	113	29	77
otu219	k__Archaea;p__Euryarchaeota;c__Methanobacteria;o__Methanobacteriales;f__Methanobacteriaceae;g__Methanobrevibacter;s__Methanobrevibacter gottschalkii clade;i__none	0	0	0	0	0	0	57	160	0	156	218
otu220	k__Archaea;p__Euryarchaeota;c__Methanobacteria;o__Methanobacteriales;f__Methanobacteriaceae;g__Methanobrevibacter;s__Methanobrevibacter gottschalkii clade;i__none	19	14	15	73	24	245	35	31	132	0	0
otu221	k__Archaea;p__Euryarchaeota;c__Methanobacteria;o__Methanobacteriales;f__Methanobacteriaceae;g__Methanobrevibacter;s__Methanobrevibacter gottschalkii clade;i__none	164	36	91	116	26	20	34	20	34	39	7
otu222	k__Archaea;p__Euryarchaeota;c__Methanobacteria;o__Methanobacteriales;f__Methanobacteriaceae;g__Methanosphaera;s__Methanosphaera stadtmanae;i__Methanosphaera stadtmanae strain MCB-3	47	0	54	41	70	57	33	117	97	32	38
otu223	k__Archaea;p__Euryarchaeota;c__Methanobacteria;o__Methanobacteriales;f__Methanobacteriaceae;g__Methanosphaera;s__Methanosphaera sp. ISO3-F5;i__none	0	48	0	0	0	0	109	0	0	297	132
otu224	k__Archaea;p__Euryarchaeota;c__Methanobacteria;o__Methanobacteriales;f__Methanobacteriaceae;g__Methanobrevibacter;s__Methanobrevibacter wolinii;i__none	161	258	167	0	0	0	0	0	0	0	0
otu225	k__Archaea;p__Euryarchaeota;c__Methanobacteria;o__Methanobacteriales;f__Methanobacteriaceae;g__Methanobrevibacter;s__Methanobrevibacter gottschalkii clade;i__none	16	0	96	106	20	89	31	49	141	13	17
otu226	k__Archaea;p__Euryarchaeota;c__Methanobacteria;o__Methanobacteriales;f__Methanobacteriaceae;g__Methanobrevibacter;s__Methanobrevibacter gottschalkii clade;i__none	46	115	69	36	35	25	114	59	32	26	20
otu227	k__Archaea;p__Euryarchaeota;c__Methanobacteria;o__Methanobacteriales;f__Methanobacteriaceae;g__Methanobacterium;s__Methanobacterium alkaliphilum;i__Methanobacterium alkaliphilum strain WeN4	59	50	75	159	29	19	49	39	30	43	24
otu228	k__Archaea;p__Euryarchaeota;c__Methanobacteria;o__Methanobacteriales;f__Methanobacteriaceae;g__Methanobrevibacter;s__Methanobrevibacter gottschalkii clade;i__none	59	55	112	70	174	25	0	12	26	19	18
otu229	k__Archaea;p__Euryarchaeota;c__Methanobacteria;o__Methanobacteriales;f__Methanobacteriaceae;g__Methanobrevibacter;s__Methanobrevibacter gottschalkii clade;i__none	0	35	0	0	0	0	0	56	0	194	284
otu230	k__Archaea;p__Euryarchaeota;c__Methanobacteria;o__Methanobacteriales;f__Methanobacteriaceae;g__Methanobrevibacter;s__Methanobrevibacter gottschalkii clade;i__none	0	0	0	0	0	0	49	153	0	165	198
otu231	k__Archaea;p__Euryarchaeota;c__Methanococci;o__Methanococcales;NA;NA;NA;NA	125	111	112	0	0	40	32	0	0	68	75
otu232	k__Archaea;p__Euryarchaeota;c__Methanobacteria;o__Methanobacteriales;f__Methanobacteriaceae;g__Methanobrevibacter;s__Methanobrevibacter smithii;i__Methanobrevibacter smithii strain PS	24	26	18	40	8	67	32	243	66	23	15
otu233	k__Archaea;p__Euryarchaeota;c__Methanobacteria;o__Methanobacteriales;f__Methanobacteriaceae;g__Methanobrevibacter;s__Methanobrevibacter gottschalkii clade;i__none	80	35	64	4	71	44	91	59	70	17	27
otu234	k__Archaea;p__Euryarchaeota;c__Methanobacteria;o__Methanobacteriales;f__Methanobacteriaceae;g__Methanobrevibacter;s__Methanobrevibacter wolinii;i__none	59	66	0	108	0	124	44	0	134	21	0
otu235	k__Archaea;p__Euryarchaeota;c__Methanobacteria;o__Methanobacteriales;f__Methanobacteriaceae;g__Methanobrevibacter;s__Methanobrevibacter gottschalkii clade;i__none	146	64	179	135	26	0	0	0	0	0	0
otu236	k__Archaea;p__Euryarchaeota;c__Methanobacteria;o__Methanobacteriales;f__Methanobacteriaceae;g__Methanobrevibacter;s__Methanobrevibacter ruminantium clade;i__Methanobrevibacter ruminantium strain M1	51	50	0	194	65	47	0	52	89	0	0
otu237	k__Archaea;p__Euryarchaeota;c__Methanobacteria;o__Methanobacteriales;f__Methanobacteriaceae;g__Methanobrevibacter;s__Methanobrevibacter gottschalkii clade;i__none	26	82	255	92	37	0	0	0	0	32	24
otu238	k__Archaea;p__Euryarchaeota;c__Methanobacteria;o__Methanobacteriales;f__Methanobacteriaceae;g__Methanobrevibacter;s__Methanobrevibacter wolinii;i__none	147	258	140	0	0	0	0	0	0	0	0
otu239	k__Archaea;p__Euryarchaeota;NA;NA;NA;NA;NA;NA	0	157	166	37	0	0	0	0	43	45	95
otu240	k__Archaea;p__Euryarchaeota;c__Methanobacteria;o__Methanobacteriales;f__Methanobacteriaceae;g__Methanobrevibacter;s__Methanobrevibacter gottschalkii clade;NA	64	60	65	124	35	61	19	27	61	16	0
otu241	k__Archaea;p__Euryarchaeota;c__Thermoplasmata;o__Methanomassiliicoccales;f__Methanomassiliicoccaceae;g__Group4;s__Group4 sp. MpT1;NA	0	0	0	94	82	27	0	93	16	94	126
otu242	k__Archaea;p__Euryarchaeota;c__Methanobacteria;o__Methanobacteriales;f__Methanobacteriaceae;g__Methanobrevibacter;s__Methanobrevibacter gottschalkii clade;i__none	58	16	35	5	48	40	113	30	72	45	68
otu243	k__Archaea;p__Euryarchaeota;NA;NA;NA;NA;NA;NA	0	0	0	133	0	28	0	111	41	72	140
otu244	k__Archaea;p__Euryarchaeota;c__Methanobacteria;o__Methanobacteriales;f__Methanobacteriaceae;g__Methanobrevibacter;s__Methanobrevibacter wolinii;i__none	46	54	0	0	0	123	62	20	83	51	19
otu245	k__Archaea;p__Euryarchaeota;NA;NA;NA;NA;NA;NA	37	106	163	51	0	38	0	0	32	37	58
otu246	k__Archaea;p__Euryarchaeota;c__Methanobacteria;o__Methanobacteriales;f__Methanobacteriaceae;g__Methanosphaera;s__Methanosphaera sp. ISO3-F5;i__none	0	56	0	0	0	0	104	0	0	265	95
otu247	k__Archaea;p__Euryarchaeota;c__Methanobacteria;o__Methanobacteriales;f__Methanobacteriaceae;g__Methanobrevibacter;s__Methanobrevibacter gottschalkii clade;NA	67	43	50	121	35	70	20	27	75	11	0
otu248	k__Archaea;p__Euryarchaeota;c__Methanobacteria;o__Methanobacteriales;f__Methanobacteriaceae;g__Methanobrevibacter;s__Methanobrevibacter gottschalkii clade;i__none	47	17	39	9	37	41	108	29	85	50	57
otu249	k__Archaea;p__Euryarchaeota;c__Methanobacteria;o__Methanobacteriales;f__Methanobacteriaceae;g__Methanobrevibacter;s__Methanobrevibacter gottschalkii clade;i__none	0	0	0	0	0	0	0	42	0	214	261
otu250	k__Archaea;p__Euryarchaeota;c__Methanobacteria;o__Methanobacteriales;f__Methanobacteriaceae;g__Methanobrevibacter;s__Methanobrevibacter gottschalkii clade;i__none	58	58	108	74	161	14	0	17	17	6	0
otu251	k__Archaea;p__Euryarchaeota;NA;NA;NA;NA;NA;NA	0	0	0	108	72	0	82	94	0	49	108
otu252	k__Archaea;p__Euryarchaeota;c__Methanobacteria;o__Methanobacteriales;f__Methanobacteriaceae;g__Methanobrevibacter;s__Methanobrevibacter gottschalkii clade;i__none	0	34	155	127	52	0	0	0	0	107	37
otu253	k__Archaea;p__Euryarchaeota;c__Methanobacteria;o__Methanobacteriales;f__Methanobacteriaceae;g__Methanobrevibacter;NA;NA	0	47	172	79	187	0	0	0	0	27	0
otu254	k__Archaea;p__Euryarchaeota;c__Methanobacteria;o__Methanobacteriales;f__Methanobacteriaceae;g__Methanobrevibacter;s__Methanobrevibacter gottschalkii clade;i__none	99	0	170	29	69	0	0	42	0	42	60
otu255	k__Archaea;p__Euryarchaeota;c__Methanobacteria;o__Methanobacteriales;f__Methanobacteriaceae;g__Methanobrevibacter;s__Methanobrevibacter gottschalkii clade;i__none	23	14	14	45	26	203	32	18	133	0	0
otu256	k__Archaea;p__Euryarchaeota;c__Thermoplasmata;o__Methanomassiliicoccales;f__Methanomassiliicoccaceae;g__Group4;s__Group4 sp. MpT1;NA	0	0	0	85	75	28	0	79	0	132	103
otu257	k__Archaea;p__Euryarchaeota;c__Methanobacteria;o__Methanobacteriales;f__Methanobacteriaceae;g__Methanobacterium;s__Methanobacterium alkaliphilum;i__Methanobacterium alkaliphilum strain WeN4	103	47	58	102	44	0	0	114	0	24	10
otu258	k__Archaea;p__Euryarchaeota;c__Methanobacteria;o__Methanobacteriales;f__Methanobacteriaceae;g__Methanobrevibacter;s__Methanobrevibacter gottschalkii clade;i__none	60	21	26	4	32	40	94	32	77	58	56
otu259	k__Archaea;p__Euryarchaeota;NA;NA;NA;NA;NA;NA	0	33	53	37	40	38	103	44	48	0	104
otu260	k__Archaea;p__Euryarchaeota;c__Methanobacteria;o__Methanobacteriales;f__Methanobacteriaceae;g__Methanobacterium;s__Methanobacterium alkaliphilum;i__Methanobacterium alkaliphilum strain WeN4	38	46	74	143	24	18	51	37	20	27	22
otu261	k__Archaea;p__Euryarchaeota;c__Methanobacteria;o__Methanobacteriales;f__Methanobacteriaceae;g__Methanobrevibacter;s__Methanobrevibacter gottschalkii clade;i__none	47	35	72	5	73	32	86	66	49	19	13
otu262	k__Archaea;p__Euryarchaeota;NA;NA;NA;NA;NA;NA	127	41	0	144	0	0	0	0	0	0	183
otu263	k__Archaea;p__Euryarchaeota;NA;NA;NA;NA;NA;NA	0	0	0	59	52	111	0	93	71	41	66
otu264	k__Archaea;p__Euryarchaeota;c__Methanobacteria;o__Methanobacteriales;f__Methanobacteriaceae;g__Methanobrevibacter;s__Methanobrevibacter gottschalkii clade;i__none	23	36	86	14	41	64	28	48	98	34	19
otu265	k__Archaea;p__Euryarchaeota;c__Methanobacteria;o__Methanobacteriales;f__Methanobacteriaceae;g__Methanobrevibacter;s__Methanobrevibacter gottschalkii clade;i__none	0	0	156	122	51	0	0	0	0	113	49
otu266	k__Archaea;p__Euryarchaeota;c__Methanobacteria;o__Methanobacteriales;f__Methanobacteriaceae;g__Methanobrevibacter;s__Methanobrevibacter gottschalkii clade;NA	50	48	63	116	27	66	22	17	65	16	0
otu267	k__Archaea;p__Euryarchaeota;c__Methanobacteria;o__Methanobacteriales;f__Methanobacteriaceae;g__Methanobrevibacter;s__Methanobrevibacter gottschalkii clade;NA	0	55	178	54	156	0	0	0	0	46	0
otu268	k__Archaea;p__Euryarchaeota;c__Methanobacteria;o__Methanobacteriales;f__Methanobacteriaceae;g__Methanosphaera;s__Methanosphaera stadtmanae;i__Methanosphaera stadtmanae strain MCB-3	29	0	53	27	46	58	34	96	81	38	25
otu269	k__Archaea;p__Euryarchaeota;NA;NA;NA;NA;NA;NA	66	107	87	62	0	0	85	0	0	0	79
otu270	k__Archaea;p__Euryarchaeota;c__Methanobacteria;o__Methanobacteriales;f__Methanobacteriaceae;g__Methanobrevibacter;s__Methanobrevibacter gottschalkii clade;i__none	74	60	30	141	100	13	12	8	25	13	9
otu271	k__Archaea;p__Euryarchaeota;NA;NA;NA;NA;NA;NA	0	0	68	61	0	65	0	0	73	128	88
otu272	k__Archaea;p__Euryarchaeota;c__Methanobacteria;o__Methanobacteriales;f__Methanobacteriaceae;g__Methanobrevibacter;s__Methanobrevibacter gottschalkii clade;i__none	26	21	28	43	24	95	39	43	97	50	15
otu273	k__Archaea;p__Euryarchaeota;c__Methanobacteria;o__Methanobacteriales;f__Methanobacteriaceae;g__Methanobrevibacter;s__Methanobrevibacter gottschalkii clade;i__none	0	0	0	0	0	0	71	145	0	109	154
otu274	k__Archaea;p__Euryarchaeota;c__Methanobacteria;o__Methanobacteriales;f__Methanobacteriaceae;g__Methanobrevibacter;s__Methanobrevibacter gottschalkii clade;i__none	33	0	21	8	25	100	49	42	172	15	13
otu275	k__Archaea;p__Euryarchaeota;c__Methanobacteria;o__Methanobacteriales;f__Methanobacteriaceae;g__Methanobrevibacter;s__Methanobrevibacter gottschalkii clade;i__none	121	59	158	123	17	0	0	0	0	0	0
otu276	k__Archaea;p__Euryarchaeota;c__Methanobacteria;o__Methanobacteriales;f__Methanobacteriaceae;g__Methanosphaera;s__Methanosphaera sp. ISO3-F5;i__none	0	0	12	0	0	127	43	26	215	25	27
otu277	k__Archaea;p__Euryarchaeota;c__Methanobacteria;o__Methanobacteriales;f__Methanobacteriaceae;g__Methanobrevibacter;s__Methanobrevibacter gottschalkii clade;i__none	117	38	56	103	24	13	27	28	24	29	14
otu278	k__Archaea;p__Euryarchaeota;c__Methanomicrobia;NA;NA;NA;NA;NA	0	106	85	99	0	0	0	39	143	0	0
otu279	k__Archaea;p__Euryarchaeota;c__Methanobacteria;o__Methanobacteriales;f__Methanobacteriaceae;g__Methanobrevibacter;s__Methanobrevibacter ruminantium clade;i__none	44	21	0	0	0	88	0	0	132	79	106
otu280	k__Archaea;p__Euryarchaeota;NA;NA;NA;NA;NA;NA	0	0	0	203	0	66	0	132	0	68	0
otu281	k__Archaea;p__Euryarchaeota;NA;NA;NA;NA;NA;NA	88	59	53	84	0	0	0	96	0	87	0
otu282	k__Archaea;p__Euryarchaeota;c__Methanobacteria;o__Methanobacteriales;f__Methanobacteriaceae;g__Methanobrevibacter;s__Methanobrevibacter gottschalkii clade;i__none	0	38	0	0	0	0	0	39	0	153	237
otu283	k__Archaea;p__Euryarchaeota;c__Methanomicrobia;NA;NA;NA;NA;NA	86	0	69	66	40	0	0	47	71	0	85
otu284	k__Archaea;p__Euryarchaeota;NA;NA;NA;NA;NA;NA	0	0	0	169	0	0	0	0	0	101	194
otu285	k__Archaea;p__Euryarchaeota;c__Methanobacteria;o__Methanobacteriales;f__Methanobacteriaceae;g__Methanobrevibacter;s__Methanobrevibacter ruminantium clade;i__none	0	0	38	0	0	144	62	27	188	0	0
otu286	k__Archaea;p__Euryarchaeota;c__Methanobacteria;o__Methanobacteriales;f__Methanobacteriaceae;g__Methanobrevibacter;s__Methanobrevibacter gottschalkii clade;i__none	120	28	54	112	30	14	20	15	32	20	13
otu287	k__Archaea;p__Euryarchaeota;c__Methanobacteria;o__Methanobacteriales;f__Methanobacteriaceae;g__Methanobrevibacter;s__Methanobrevibacter smithii;i__Methanobrevibacter smithii strain PS	17	26	11	39	10	50	39	188	46	29	0
otu288	k__Archaea;p__Euryarchaeota;c__Methanobacteria;o__Methanobacteriales;f__Methanobacteriaceae;g__Methanobacterium;s__Methanobacterium alkaliphilum;i__Methanobacterium alkaliphilum strain WeN4	47	36	49	64	33	30	9	16	27	76	67
otu289	k__Archaea;p__Euryarchaeota;c__Methanobacteria;o__Methanobacteriales;f__Methanobacteriaceae;g__Methanobrevibacter;s__Methanobrevibacter gottschalkii clade;i__none	17	0	57	83	11	64	39	38	101	24	18
otu290	k__Archaea;NA;NA;NA;NA;NA;NA;NA	0	0	0	162	52	41	0	69	41	87	0
otu291	k__Archaea;p__Euryarchaeota;c__Methanobacteria;o__Methanobacteriales;f__Methanobacteriaceae;g__Methanobrevibacter;s__Methanobrevibacter gottschalkii clade;i__none	19	74	215	76	27	0	0	0	0	21	19
otu292	k__Archaea;p__Euryarchaeota;c__Methanobacteria;o__Methanobacteriales;f__Methanobacteriaceae;g__Methanobrevibacter;s__Methanobrevibacter gottschalkii clade;i__none	19	0	65	78	16	73	29	38	100	19	9
otu293	k__Archaea;p__Euryarchaeota;NA;NA;NA;NA;NA;NA	0	0	0	117	0	50	0	120	39	44	75
otu294	k__Archaea;p__Euryarchaeota;NA;NA;NA;NA;NA;NA	0	0	0	0	0	0	0	0	0	122	323
otu295	k__Archaea;p__Euryarchaeota;c__Methanobacteria;o__Methanobacteriales;f__Methanobacteriaceae;g__Methanobrevibacter;s__Methanobrevibacter ruminantium clade;i__none	0	0	39	0	0	145	35	24	198	0	0
otu296	k__Archaea;p__Euryarchaeota;c__Methanobacteria;o__Methanobacteriales;f__Methanobacteriaceae;g__Methanobrevibacter;s__Methanobrevibacter gottschalkii clade;i__none	88	45	29	123	85	12	13	8	18	12	6
otu297	k__Archaea;p__Euryarchaeota;c__Thermoplasmata;o__Methanomassiliicoccales;f__Methanomassiliicoccaceae;g__Group10;s__Group10 sp.;i__none	0	21	0	57	44	16	61	30	76	52	80
otu298	k__Archaea;p__Euryarchaeota;c__Methanobacteria;o__Methanobacteriales;f__Methanobacteriaceae;g__Methanobrevibacter;s__Methanobrevibacter gottschalkii clade;i__none	48	33	60	7	43	28	79	58	46	19	15
otu299	k__Archaea;NA;NA;NA;NA;NA;NA;NA	0	0	0	97	0	0	0	77	0	104	157
otu300	k__Archaea;p__Euryarchaeota;c__Thermoplasmata;o__Methanomassiliicoccales;f__Methanomassiliicoccaceae;g__Group4;s__Group4 sp. MpT1;NA	0	30	0	80	60	24	12	74	0	70	84
otu301	k__Archaea;p__Euryarchaeota;NA;NA;NA;NA;NA;NA	0	0	0	106	193	0	0	0	0	133	0
otu302	k__Archaea;p__Euryarchaeota;c__Methanobacteria;o__Methanobacteriales;f__Methanobacteriaceae;g__Methanosphaera;s__Methanosphaera sp. ISO3-F5;i__none	76	98	41	95	106	0	0	0	0	0	0
otu303	k__Archaea;p__Euryarchaeota;NA;NA;NA;NA;NA;NA	0	0	104	0	0	0	0	81	0	127	118
otu304	k__Archaea;NA;NA;NA;NA;NA;NA;NA	0	0	0	0	0	331	0	52	0	46	0
otu305	k__Archaea;p__Euryarchaeota;c__Methanobacteria;o__Methanobacteriales;f__Methanobacteriaceae;g__Methanobrevibacter;s__Methanobrevibacter gottschalkii clade;i__none	0	42	130	73	148	0	0	0	0	23	10
otu306	k__Archaea;p__Euryarchaeota;c__Methanobacteria;o__Methanobacteriales;f__Methanobacteriaceae;g__Methanobrevibacter;s__Methanobrevibacter gottschalkii clade;NA	56	55	48	93	24	55	17	21	46	9	0
otu307	k__Archaea;p__Euryarchaeota;c__Methanobacteria;o__Methanobacteriales;f__Methanobacteriaceae;g__Methanobrevibacter;s__Methanobrevibacter gottschalkii clade;i__none	0	22	131	105	29	0	0	0	0	98	38
otu308	k__Archaea;p__Euryarchaeota;c__Methanobacteria;o__Methanobacteriales;f__Methanobacteriaceae;g__Methanobrevibacter;s__Methanobrevibacter gottschalkii clade;i__none	16	0	9	33	22	188	28	0	125	0	0
otu309	k__Archaea;p__Euryarchaeota;c__Methanobacteria;o__Methanobacteriales;f__Methanobacteriaceae;g__Methanobrevibacter;s__Methanobrevibacter gottschalkii clade;i__none	122	34	51	86	14	13	16	21	33	24	7
otu310	k__Archaea;p__Euryarchaeota;c__Methanobacteria;o__Methanobacteriales;f__Methanobacteriaceae;g__Methanobrevibacter;s__Methanobrevibacter gottschalkii clade;i__none	75	42	21	118	86	10	10	15	26	12	6
otu311	k__Archaea;p__Euryarchaeota;NA;NA;NA;NA;NA;NA	0	0	0	196	0	51	0	145	0	27	0
otu312	k__Archaea;p__Euryarchaeota;c__Methanobacteria;o__Methanobacteriales;f__Methanobacteriaceae;g__Methanobrevibacter;s__Methanobrevibacter gottschalkii clade;i__none	98	43	146	107	24	0	0	0	0	0	0
otu313	k__Archaea;p__Euryarchaeota;c__Methanobacteria;o__Methanobacteriales;f__Methanobacteriaceae;g__Methanobrevibacter;s__Methanobrevibacter gottschalkii clade;i__none	14	0	61	85	14	69	31	38	78	15	12
otu314	k__Archaea;p__Euryarchaeota;NA;NA;NA;NA;NA;NA	104	109	127	0	0	0	0	0	0	0	76
otu315	k__Archaea;p__Euryarchaeota;NA;NA;NA;NA;NA;NA	0	0	0	0	0	413	0	0	0	0	0
otu316	k__Archaea;p__Euryarchaeota;c__Methanobacteria;o__Methanobacteriales;f__Methanobacteriaceae;g__Methanobrevibacter;s__Methanobrevibacter gottschalkii clade;i__none	79	0	55	85	0	0	193	0	0	0	0
otu317	k__Archaea;p__Euryarchaeota;c__Thermoplasmata;o__Methanomassiliicoccales;f__Methanomassiliicoccaceae;NA;NA;NA	0	0	0	75	52	28	26	62	0	70	96
otu318	k__Archaea;p__Euryarchaeota;c__Methanobacteria;o__Methanobacteriales;f__Methanobacteriaceae;g__Methanobrevibacter;s__Methanobrevibacter gottschalkii clade;i__none	22	69	171	67	28	0	0	0	0	32	17
otu319	k__Archaea;p__Euryarchaeota;c__Methanobacteria;o__Methanobacteriales;f__Methanobacteriaceae;g__Methanobrevibacter;s__Methanobrevibacter ruminantium clade;NA	52	55	61	185	53	0	0	0	0	0	0
otu320	k__Archaea;p__Euryarchaeota;c__Methanobacteria;o__Methanobacteriales;f__Methanobacteriaceae;g__Methanobrevibacter;s__Methanobrevibacter gottschalkii clade;i__none	24	56	181	64	30	0	0	0	0	35	12
otu321	k__Archaea;p__Euryarchaeota;c__Methanobacteria;o__Methanobacteriales;f__Methanobacteriaceae;g__Methanosphaera;s__Methanosphaera sp. ISO3-F5;i__none	0	32	0	0	0	0	76	0	0	203	90
otu322	k__Archaea;p__Euryarchaeota;NA;NA;NA;NA;NA;NA	65	0	0	0	0	0	0	76	43	59	157
otu323	k__Archaea;p__Euryarchaeota;c__Methanobacteria;o__Methanobacteriales;f__Methanobacteriaceae;g__Methanobrevibacter;s__Methanobrevibacter gottschalkii clade;i__none	103	0	110	0	37	0	0	46	0	50	52
otu324	k__Archaea;p__Euryarchaeota;c__Methanobacteria;o__Methanobacteriales;f__Methanobacteriaceae;g__Methanobrevibacter;s__Methanobrevibacter gottschalkii clade;i__none	0	34	0	0	0	0	0	36	0	131	197
otu325	k__Archaea;p__Euryarchaeota;NA;NA;NA;NA;NA;NA	93	109	107	30	0	0	0	0	0	0	59
otu326	k__Archaea;p__Euryarchaeota;c__Methanobacteria;o__Methanobacteriales;f__Methanobacteriaceae;g__Methanobrevibacter;s__Methanobrevibacter gottschalkii clade;i__none	0	0	0	0	0	0	42	107	0	105	139
otu327	k__Archaea;p__Euryarchaeota;NA;NA;NA;NA;NA;NA	0	0	0	173	38	0	0	120	61	0	0
otu328	k__Archaea;p__Euryarchaeota;c__Methanobacteria;o__Methanobacteriales;f__Methanobacteriaceae;g__Methanobacterium;s__Methanobacterium alkaliphilum;i__Methanobacterium alkaliphilum strain WeN4	60	53	39	87	41	0	0	84	0	14	11
otu329	k__Archaea;p__Euryarchaeota;c__Methanobacteria;o__Methanobacteriales;f__Methanobacteriaceae;g__Methanobrevibacter;s__Methanobrevibacter gottschalkii clade;i__none	90	0	135	0	46	0	0	40	0	38	39
otu330	k__Archaea;p__Euryarchaeota;NA;NA;NA;NA;NA;NA	0	0	0	69	126	0	0	43	0	73	76
otu331	k__Archaea;p__Euryarchaeota;NA;NA;NA;NA;NA;NA	0	0	0	0	50	71	0	0	48	67	150
otu332	k__Archaea;p__Euryarchaeota;c__Methanobacteria;o__Methanobacteriales;f__Methanobacteriaceae;g__Methanobrevibacter;s__Methanobrevibacter ruminantium clade;i__none	0	0	55	0	0	105	31	17	177	0	0
otu333	k__Archaea;p__Euryarchaeota;c__Methanobacteria;o__Methanobacteriales;f__Methanobacteriaceae;g__Methanobrevibacter;s__Methanobrevibacter ruminantium clade;i__none	31	0	0	0	0	81	34	0	91	61	87
otu334	k__Archaea;p__Euryarchaeota;NA;NA;NA;NA;NA;NA	46	96	111	131	0	0	0	0	0	0	0
otu335	k__Archaea;p__Euryarchaeota;NA;NA;NA;NA;NA;NA	66	71	49	89	0	53	0	0	0	54	0
otu336	k__Archaea;p__Euryarchaeota;c__Methanobacteria;o__Methanobacteriales;f__Methanobacteriaceae;g__Methanobrevibacter;s__Methanobrevibacter gottschalkii clade;i__none	43	17	24	7	21	23	73	25	67	42	39
otu337	k__Archaea;p__Euryarchaeota;NA;NA;NA;NA;NA;NA	0	0	0	0	0	336	0	0	44	0	0
otu338	k__Archaea;p__Euryarchaeota;c__Methanobacteria;o__Methanobacteriales;f__Methanobacteriaceae;g__Methanobrevibacter;s__Methanobrevibacter gottschalkii clade;i__none	118	40	115	83	23	0	0	0	0	0	0
otu339	k__Archaea;p__Euryarchaeota;NA;NA;NA;NA;NA;NA	55	111	76	37	0	0	0	0	0	29	70
otu340	k__Archaea;p__Euryarchaeota;NA;NA;NA;NA;NA;NA	85	0	90	0	0	0	0	0	0	0	197
otu341	k__Archaea;p__Euryarchaeota;c__Methanobacteria;o__Methanobacteriales;f__Methanobacteriaceae;g__Methanobrevibacter;s__Methanobrevibacter gottschalkii clade;i__none	61	38	29	105	72	14	8	6	22	8	6
otu342	k__Archaea;p__Euryarchaeota;c__Methanobacteria;o__Methanobacteriales;f__Methanobacteriaceae;g__Methanobrevibacter;s__Methanobrevibacter acididurans;i__none	0	0	0	20	0	104	71	66	107	0	0
otu343	k__Archaea;p__Euryarchaeota;c__Methanobacteria;o__Methanobacteriales;f__Methanobacteriaceae;g__Methanobrevibacter;s__Methanobrevibacter gottschalkii clade;i__none	43	34	41	0	49	25	64	40	44	13	14
otu344	k__Archaea;p__Euryarchaeota;c__Methanobacteria;o__Methanobacteriales;f__Methanobacteriaceae;g__Methanosphaera;s__Methanosphaera sp. ISO3-F5;i__none	80	58	60	0	66	23	0	43	37	0	0
otu345	k__Archaea;p__Euryarchaeota;c__Methanococci;o__Methanococcales;NA;NA;NA;NA	0	0	86	140	0	0	0	78	0	0	63
otu346	k__Archaea;p__Euryarchaeota;NA;NA;NA;NA;NA;NA	0	0	0	0	0	0	0	0	0	121	246
otu347	k__Archaea;p__Euryarchaeota;NA;NA;NA;NA;NA;NA	40	55	69	0	60	0	0	0	0	0	143
otu348	k__Archaea;p__Euryarchaeota;c__Methanobacteria;o__Methanobacteriales;f__Methanobacteriaceae;g__Methanobrevibacter;s__Methanobrevibacter ruminantium clade;i__none	0	0	44	0	0	84	34	28	176	0	0
otu349	k__Archaea;p__Euryarchaeota;c__Methanobacteria;o__Methanobacteriales;f__Methanobacteriaceae;g__Methanobrevibacter;s__Methanobrevibacter wolinii;i__none	40	50	0	0	0	122	34	0	94	25	0
otu350	k__Archaea;p__Euryarchaeota;c__Methanobacteria;o__Methanobacteriales;f__Methanobacteriaceae;g__Methanobrevibacter;s__Methanobrevibacter gottschalkii clade;i__none	26	0	23	8	19	59	35	34	140	12	9
otu351	k__Archaea;p__Euryarchaeota;c__Methanobacteria;o__Methanobacteriales;f__Methanobacteriaceae;g__Methanobacterium;s__Methanobacterium alkaliphilum;i__Methanobacterium alkaliphilum strain WeN4	34	38	38	103	22	13	35	32	16	22	12
otu352	k__Archaea;p__Euryarchaeota;NA;NA;NA;NA;NA;NA	0	0	0	0	0	0	0	0	0	127	236
otu353	k__Archaea;p__Euryarchaeota;NA;NA;NA;NA;NA;NA	0	0	0	0	0	0	0	0	0	111	248
otu354	k__Archaea;p__Euryarchaeota;c__Methanobacteria;o__Methanobacteriales;f__Methanobacteriaceae;g__Methanosphaera;s__Methanosphaera stadtmanae;i__Methanosphaera stadtmanae strain MCB-3	0	0	40	31	34	53	27	69	60	23	20
otu355	k__Archaea;p__Euryarchaeota;NA;NA;NA;NA;NA;NA	0	67	0	58	59	0	0	64	0	68	41
otu356	k__Archaea;p__Euryarchaeota;c__Methanobacteria;o__Methanobacteriales;f__Methanobacteriaceae;g__Methanosphaera;s__Methanosphaera sp. ISO3-F5;i__none	0	0	19	0	0	71	49	23	163	15	16
otu357	k__Archaea;p__Euryarchaeota;NA;NA;NA;NA;NA;NA	0	0	0	152	0	42	32	103	0	27	0
otu358	k__Archaea;p__Euryarchaeota;NA;NA;NA;NA;NA;NA	0	0	0	0	99	0	0	36	97	0	123
otu359	k__Archaea;p__Euryarchaeota;c__Methanobacteria;o__Methanobacteriales;f__Methanobacteriaceae;g__Methanosphaera;s__Methanosphaera sp. ISO3-F5;i__none	111	80	35	0	40	24	0	17	47	0	0
otu360	k__Archaea;p__Euryarchaeota;c__Methanobacteria;o__Methanobacteriales;f__Methanobacteriaceae;g__Methanobrevibacter;s__Methanobrevibacter gottschalkii clade;i__none	15	0	19	9	17	70	35	29	138	8	12
otu361	k__Archaea;p__Euryarchaeota;NA;NA;NA;NA;NA;NA	0	0	43	104	0	59	70	0	75	0	0
otu362	k__Archaea;p__Euryarchaeota;c__Methanobacteria;o__Methanobacteriales;f__Methanobacteriaceae;g__Methanosphaera;s__Methanosphaera sp. ISO3-F5;i__none	0	0	22	0	0	102	39	0	153	18	16
otu363	k__Archaea;p__Euryarchaeota;c__Methanobacteria;o__Methanobacteriales;f__Methanobacteriaceae;g__Methanobrevibacter;s__Methanobrevibacter gottschalkii clade;i__none	0	26	92	86	36	0	0	0	0	73	32
otu364	k__Archaea;p__Euryarchaeota;c__Methanobacteria;o__Methanobacteriales;f__Methanobacteriaceae;g__Methanobrevibacter;s__Methanobrevibacter gottschalkii clade;i__none	14	62	152	60	23	0	0	0	0	21	13
otu365	k__Archaea;p__Euryarchaeota;c__Methanobacteria;o__Methanobacteriales;f__Methanobacteriaceae;g__Methanosphaera;s__Methanosphaera stadtmanae;i__Methanosphaera stadtmanae strain MCB-3	0	32	39	18	25	37	15	67	74	19	18
otu366	k__Archaea;p__Euryarchaeota;c__Methanomicrobia;o__Methanomicrobiales;f__Methanomicrobiaceae;g__Methanomicrobium;s__Methanomicrobium mobile;i__none	0	0	0	223	89	32	0	0	0	0	0
otu367	k__Archaea;p__Euryarchaeota;NA;NA;NA;NA;NA;NA	0	94	136	36	0	0	31	0	0	0	46
otu368	k__Archaea;p__Euryarchaeota;NA;NA;NA;NA;NA;NA	0	0	0	99	0	0	0	102	0	62	79
otu369	k__Archaea;p__Euryarchaeota;c__Methanobacteria;o__Methanobacteriales;f__Methanobacteriaceae;g__Methanobrevibacter;s__Methanobrevibacter gottschalkii clade;i__none	12	0	25	5	28	66	33	25	131	9	7
otu370	k__Archaea;p__Euryarchaeota;c__Methanobacteria;o__Methanobacteriales;f__Methanobacteriaceae;g__Methanobacterium;s__Methanobacterium alkaliphilum;i__Methanobacterium alkaliphilum strain WeN4	65	41	40	76	28	0	0	72	0	13	6
otu371	k__Archaea;p__Euryarchaeota;NA;NA;NA;NA;NA;NA	68	36	63	0	0	0	0	0	0	101	73
otu372	k__Archaea;NA;NA;NA;NA;NA;NA;NA	0	0	0	0	68	53	58	0	63	0	97
otu373	k__Archaea;p__Euryarchaeota;c__Methanobacteria;o__Methanobacteriales;f__Methanobacteriaceae;g__Methanobrevibacter;s__Methanobrevibacter gottschalkii clade;i__none	104	22	48	76	12	13	8	12	18	16	10
otu374	k__Archaea;NA;NA;NA;NA;NA;NA;NA	0	0	0	0	69	58	0	0	86	56	69
otu375	k__Archaea;p__Euryarchaeota;NA;NA;NA;NA;NA;NA	0	0	0	0	0	271	66	0	0	0	0
otu376	k__Archaea;p__Euryarchaeota;c__Methanobacteria;o__Methanobacteriales;f__Methanobacteriaceae;g__Methanobrevibacter;s__Methanobrevibacter gottschalkii clade;i__none	43	44	73	50	104	0	0	13	10	0	0
otu377	k__Archaea;p__Euryarchaeota;NA;NA;NA;NA;NA;NA	0	0	22	113	90	0	0	0	0	63	48
otu378	k__Archaea;p__Euryarchaeota;NA;NA;NA;NA;NA;NA	0	0	0	203	133	0	0	0	0	0	0
otu379	k__Archaea;p__Euryarchaeota;c__Methanobacteria;o__Methanobacteriales;f__Methanobacteriaceae;g__Methanobrevibacter;s__Methanobrevibacter gottschalkii clade;i__none	9	0	65	57	12	47	11	37	82	15	0
otu380	k__Archaea;NA;NA;NA;NA;NA;NA;NA	0	0	0	54	0	0	0	87	0	78	114
otu381	k__Archaea;p__Euryarchaeota;c__Methanobacteria;o__Methanobacteriales;f__Methanobacteriaceae;g__Methanobrevibacter;NA;NA	0	30	128	46	93	0	0	0	0	22	14
otu382	k__Archaea;p__Euryarchaeota;c__Methanobacteria;o__Methanobacteriales;f__Methanobacteriaceae;g__Methanobrevibacter;s__Methanobrevibacter ruminantium clade;i__none	0	0	0	0	0	77	31	0	90	78	55
otu383	k__Archaea;p__Euryarchaeota;c__Methanobacteria;o__Methanobacteriales;f__Methanobacteriaceae;g__Methanobrevibacter;s__Methanobrevibacter gottschalkii clade;i__none	0	0	0	0	0	0	52	76	0	94	108
otu384	k__Archaea;p__Euryarchaeota;NA;NA;NA;NA;NA;NA	39	128	0	0	0	0	0	0	0	0	162
otu385	k__Archaea;p__Euryarchaeota;NA;NA;NA;NA;NA;NA	0	0	0	106	65	0	0	0	0	65	92
otu386	k__Archaea;p__Euryarchaeota;c__Methanobacteria;o__Methanobacteriales;f__Methanobacteriaceae;g__Methanobrevibacter;s__Methanobrevibacter gottschalkii clade;i__none	96	39	96	83	14	0	0	0	0	0	0
otu387	k__Archaea;NA;NA;NA;NA;NA;NA;NA	0	12	20	42	99	82	0	0	0	0	72
otu388	k__Archaea;p__Euryarchaeota;c__Methanobacteria;o__Methanobacteriales;f__Methanobacteriaceae;g__Methanobacterium;s__Methanobacterium alkaliphilum;i__Methanobacterium alkaliphilum strain WeN4	31	27	35	100	16	18	28	25	15	15	17
otu389	k__Archaea;p__Euryarchaeota;c__Methanobacteria;o__Methanobacteriales;f__Methanobacteriaceae;g__Methanosphaera;s__Methanosphaera sp. ISO3-F5;i__none	0	0	0	0	0	65	31	46	160	7	17
otu390	k__Archaea;p__Euryarchaeota;NA;NA;NA;NA;NA;NA	0	0	0	78	0	30	0	80	39	40	58
otu391	k__Archaea;p__Euryarchaeota;c__Methanobacteria;o__Methanobacteriales;f__Methanobacteriaceae;g__Methanosphaera;s__Methanosphaera sp. ISO3-F5;i__none	0	0	0	0	0	93	38	0	152	20	21
otu392	k__Archaea;p__Euryarchaeota;c__Methanobacteria;o__Methanobacteriales;f__Methanobacteriaceae;g__Methanosphaera;s__Methanosphaera sp. ISO3-F5;i__none	0	36	0	0	0	0	59	0	0	155	74
otu393	k__Archaea;p__Euryarchaeota;NA;NA;NA;NA;NA;NA	0	0	0	42	0	0	0	0	118	107	57
otu394	k__Archaea;p__Euryarchaeota;NA;NA;NA;NA;NA;NA	0	72	70	108	0	0	0	0	0	0	74
otu395	k__Archaea;p__Euryarchaeota;c__Thermoplasmata;o__Methanomassiliicoccales;f__Methanomassiliicoccaceae;NA;NA;NA	0	0	0	24	26	87	0	65	0	59	61
otu396	k__Archaea;p__Euryarchaeota;c__Methanobacteria;o__Methanobacteriales;f__Methanobacteriaceae;g__Methanobrevibacter;s__Methanobrevibacter gottschalkii clade;i__none	80	0	109	0	0	0	0	51	0	36	46
otu397	k__Archaea;p__Euryarchaeota;c__Methanobacteria;o__Methanobacteriales;f__Methanobacteriaceae;g__Methanobrevibacter;s__Methanobrevibacter wolinii;i__none	36	61	0	0	0	87	39	0	96	0	0
otu398	k__Archaea;p__Euryarchaeota;c__Methanobacteria;o__Methanobacteriales;f__Methanobacteriaceae;g__Methanobacterium;s__Methanobacterium alkaliphilum;i__Methanobacterium alkaliphilum strain WeN4	23	27	35	83	24	15	38	23	20	19	12
otu399	k__Archaea;NA;NA;NA;NA;NA;NA;NA	0	0	0	79	0	0	0	50	0	86	104
otu400	k__Archaea;p__Euryarchaeota;c__Methanobacteria;o__Methanobacteriales;f__Methanobacteriaceae;g__Methanobrevibacter;s__Methanobrevibacter gottschalkii clade;i__none	75	0	108	0	25	0	0	32	0	29	50
otu401	k__Archaea;p__Euryarchaeota;NA;NA;NA;NA;NA;NA	48	54	62	0	0	0	0	50	45	0	59
otu402	k__Archaea;p__Euryarchaeota;NA;NA;NA;NA;NA;NA	133	0	0	0	0	69	0	0	115	0	0
otu403	k__Archaea;p__Euryarchaeota;c__Methanobacteria;o__Methanobacteriales;f__Methanobacteriaceae;g__Methanobacterium;s__Methanobacterium alkaliphilum;i__Methanobacterium alkaliphilum strain WeN4	54	30	40	56	21	0	0	85	0	20	11
otu404	k__Archaea;p__Euryarchaeota;c__Methanobacteria;o__Methanobacteriales;f__Methanobacteriaceae;g__Methanobrevibacter;s__Methanobrevibacter gottschalkii clade;i__none	39	14	76	74	23	0	0	0	0	72	19
otu405	k__Archaea;p__Euryarchaeota;NA;NA;NA;NA;NA;NA	0	81	127	27	0	0	0	0	24	17	39
otu406	k__Archaea;p__Euryarchaeota;c__Methanobacteria;o__Methanobacteriales;f__Methanobacteriaceae;g__Methanobrevibacter;s__Methanobrevibacter ruminantium clade;i__Methanobrevibacter ruminantium strain M1	41	40	14	136	50	0	32	0	0	0	0
otu407	k__Archaea;p__Euryarchaeota;NA;NA;NA;NA;NA;NA	56	88	54	0	0	0	0	0	60	0	55
otu408	k__Archaea;p__Euryarchaeota;NA;NA;NA;NA;NA;NA	0	0	0	124	0	0	0	0	0	79	109
otu409	k__Archaea;p__Euryarchaeota;NA;NA;NA;NA;NA;NA	229	0	83	0	0	0	0	0	0	0	0
otu410	k__Archaea;p__Euryarchaeota;c__Methanobacteria;o__Methanobacteriales;f__Methanobacteriaceae;g__Methanobrevibacter;s__Methanobrevibacter ruminantium clade;i__Methanobrevibacter ruminantium strain M1	33	66	0	148	65	0	0	0	0	0	0
otu411	k__Archaea;p__Euryarchaeota;c__Methanobacteria;o__Methanobacteriales;f__Methanobacteriaceae;g__Methanosphaera;s__Methanosphaera sp. ISO3-F5;i__none	0	58	32	131	91	0	0	0	0	0	0
otu412	k__Archaea;p__Euryarchaeota;c__Methanobacteria;o__Methanobacteriales;f__Methanobacteriaceae;g__Methanobrevibacter;s__Methanobrevibacter ruminantium clade;i__none	0	33	0	0	0	54	0	0	83	76	65
otu413	k__Archaea;p__Euryarchaeota;c__Methanobacteria;o__Methanobacteriales;f__Methanobacteriaceae;g__Methanobrevibacter;s__Methanobrevibacter gottschalkii clade;i__none	0	0	46	0	0	54	0	71	30	49	59
otu414	k__Archaea;p__Euryarchaeota;NA;NA;NA;NA;NA;NA	92	90	127	0	0	0	0	0	0	0	0
otu415	k__Archaea;p__Euryarchaeota;c__Methanobacteria;o__Methanobacteriales;f__Methanobacteriaceae;g__Methanobrevibacter;s__Methanobrevibacter wolinii;i__none	79	142	88	0	0	0	0	0	0	0	0
otu416	k__Archaea;p__Euryarchaeota;NA;NA;NA;NA;NA;NA	0	0	105	0	0	116	0	0	0	87	0
otu417	k__Archaea;p__Euryarchaeota;c__Methanobacteria;o__Methanobacteriales;f__Methanobacteriaceae;g__Methanobrevibacter;s__Methanobrevibacter gottschalkii clade;i__none	77	41	106	84	0	0	0	0	0	0	0
otu418	k__Archaea;p__Euryarchaeota;c__Methanobacteria;o__Methanobacteriales;f__Methanobacteriaceae;g__Methanobrevibacter;s__Methanobrevibacter ruminantium clade;i__none	0	0	32	0	0	85	34	13	143	0	0
otu419	k__Archaea;p__Euryarchaeota;c__Methanobacteria;o__Methanobacteriales;f__Methanobacteriaceae;g__Methanobrevibacter;s__Methanobrevibacter gottschalkii clade;i__none	0	0	0	0	0	0	254	5	0	22	26
otu420	k__Archaea;p__Euryarchaeota;c__Methanobacteria;o__Methanobacteriales;f__Methanobacteriaceae;g__Methanobrevibacter;s__Methanobrevibacter gottschalkii clade;i__none	0	0	0	0	0	0	32	91	0	78	106
otu421	k__Archaea;p__Euryarchaeota;c__Methanobacteria;o__Methanobacteriales;f__Methanobacteriaceae;g__Methanobrevibacter;s__Methanobrevibacter wolinii;i__none	39	37	0	50	0	75	26	0	59	19	0
otu422	k__Archaea;p__Euryarchaeota;c__Methanobacteria;o__Methanobacteriales;f__Methanobacteriaceae;g__Methanosphaera;s__Methanosphaera sp. ISO3-F5;i__none	0	36	0	0	0	0	37	0	0	161	71
otu423	k__Archaea;p__Euryarchaeota;c__Methanobacteria;o__Methanobacteriales;f__Methanobacteriaceae;g__Methanobrevibacter;s__Methanobrevibacter gottschalkii clade;i__none	11	0	9	36	13	136	20	0	79	0	0
otu424	k__Archaea;p__Euryarchaeota;NA;NA;NA;NA;NA;NA	0	0	152	0	0	0	0	0	0	54	98
otu425	k__Archaea;p__Euryarchaeota;c__Methanobacteria;o__Methanobacteriales;f__Methanobacteriaceae;g__Methanosphaera;s__Methanosphaera stadtmanae;i__Methanosphaera stadtmanae strain MCB-3	0	12	38	14	28	43	19	54	60	24	11
otu426	k__Archaea;p__Euryarchaeota;c__Thermoplasmata;o__Methanomassiliicoccales;f__Methanomassiliicoccaceae;g__Group4;s__Group4 sp. MpT1;NA	0	0	0	63	44	27	0	44	20	42	61
otu427	k__Archaea;p__Euryarchaeota;c__Thermoplasmata;o__Methanomassiliicoccales;f__Methanomassiliicoccaceae;g__Group10;s__Group10 sp.;i__none	0	0	0	23	51	34	0	43	53	33	63
otu428	k__Archaea;p__Euryarchaeota;NA;NA;NA;NA;NA;NA	0	0	0	88	76	0	0	0	0	33	66
otu429	k__Archaea;p__Euryarchaeota;c__Thermoplasmata;o__Methanomassiliicoccales;f__Methanomassiliicoccaceae;g__Group10;s__Group10 sp.;i__none	0	0	0	58	47	62	0	28	26	64	14
otu430	k__Archaea;p__Euryarchaeota;c__Thermoplasmata;o__Methanomassiliicoccales;f__Methanomassiliicoccaceae;g__Group10;s__Group10 sp.;i__none	0	0	0	41	50	30	0	29	31	62	56
otu431	k__Archaea;p__Euryarchaeota;c__Methanobacteria;o__Methanobacteriales;f__Methanobacteriaceae;g__Methanobrevibacter;s__Methanobrevibacter gottschalkii clade;i__none	30	16	24	0	15	19	64	13	52	37	29
otu432	k__Archaea;p__Euryarchaeota;c__Thermoplasmata;o__Methanomassiliicoccales;f__Methanomassiliicoccaceae;g__Group4;s__Group4 sp. MpT1;NA	0	0	0	59	36	13	0	49	12	54	76
otu433	k__Archaea;NA;NA;NA;NA;NA;NA;NA	0	0	69	0	0	59	0	48	64	0	57
otu434	k__Archaea;p__Euryarchaeota;c__Methanobacteria;o__Methanobacteriales;f__Methanobacteriaceae;g__Methanobrevibacter;s__Methanobrevibacter gottschalkii clade;i__none	32	30	32	0	39	19	62	32	29	15	7
otu435	k__Archaea;NA;NA;NA;NA;NA;NA;NA	0	0	0	0	0	59	0	0	88	58	91
otu436	k__Archaea;p__Euryarchaeota;NA;NA;NA;NA;NA;NA	101	75	32	0	0	86	0	0	0	0	0
otu437	k__Archaea;p__Euryarchaeota;NA;NA;NA;NA;NA;NA	0	0	46	57	0	0	0	0	0	79	110
otu438	k__Archaea;p__Euryarchaeota;c__Methanobacteria;o__Methanobacteriales;f__Methanobacteriaceae;g__Methanobrevibacter;s__Methanobrevibacter gottschalkii clade;i__none	0	0	0	0	0	149	0	0	139	0	0
otu439	k__Archaea;p__Euryarchaeota;c__Methanococci;o__Methanococcales;NA;NA;NA;NA	0	0	0	57	57	0	0	88	0	39	47
otu440	k__Archaea;p__Euryarchaeota;NA;NA;NA;NA;NA;NA	0	203	85	0	0	0	0	0	0	0	0
otu441	k__Archaea;p__Euryarchaeota;NA;NA;NA;NA;NA;NA	0	0	0	0	72	0	0	0	41	67	107
otu442	k__Archaea;p__Euryarchaeota;NA;NA;NA;NA;NA;NA	0	0	0	33	93	101	59	0	0	0	0
otu443	k__Archaea;p__Euryarchaeota;c__Methanobacteria;o__Methanobacteriales;f__Methanobacteriaceae;g__Methanobrevibacter;s__Methanobrevibacter gottschalkii clade;i__none	34	7	30	0	24	12	68	21	38	17	35
otu444	k__Archaea;p__Euryarchaeota;NA;NA;NA;NA;NA;NA	0	0	0	100	0	0	0	0	0	0	186
otu445	k__Archaea;p__Euryarchaeota;c__Methanobacteria;o__Methanobacteriales;f__Methanobacteriaceae;g__Methanobrevibacter;s__Methanobrevibacter gottschalkii clade;i__none	0	0	43	50	12	46	20	27	70	17	0
otu446	k__Archaea;p__Euryarchaeota;NA;NA;NA;NA;NA;NA	0	0	0	0	0	140	0	81	62	0	0
otu447	k__Archaea;p__Euryarchaeota;c__Methanobacteria;o__Methanobacteriales;f__Methanobacteriaceae;g__Methanobrevibacter;s__Methanobrevibacter gottschalkii clade;i__none	106	16	39	65	15	0	0	0	21	17	0
otu448	k__Archaea;p__Euryarchaeota;c__Methanobacteria;o__Methanobacteriales;f__Methanobacteriaceae;g__Methanobacterium;s__Methanobacterium alkaliphilum;i__Methanobacterium alkaliphilum strain WeN4	47	31	26	67	19	0	0	69	0	8	10
otu449	k__Archaea;NA;NA;NA;NA;NA;NA;NA	0	0	0	84	0	60	0	0	72	0	60
otu450	k__Archaea;p__Euryarchaeota;NA;NA;NA;NA;NA;NA	0	0	95	0	0	130	50	0	0	0	0
otu451	k__Archaea;p__Euryarchaeota;NA;NA;NA;NA;NA;NA	0	0	0	95	0	0	0	0	0	66	114
otu452	k__Archaea;p__Euryarchaeota;c__Methanobacteria;o__Methanobacteriales;f__Methanobacteriaceae;g__Methanosphaera;s__Methanosphaera sp. ISO3-F5;i__none	0	78	31	89	76	0	0	0	0	0	0
otu453	k__Archaea;p__Euryarchaeota;NA;NA;NA;NA;NA;NA	0	0	0	21	0	252	0	0	0	0	0
otu454	k__Archaea;p__Euryarchaeota;c__Thermoplasmata;o__Methanomassiliicoccales;f__Methanomassiliicoccaceae;g__Group10;s__Group10 sp.;i__none	0	0	0	30	32	21	40	17	54	29	50
otu455	k__Archaea;p__Euryarchaeota;NA;NA;NA;NA;NA;NA	0	0	122	151	0	0	0	0	0	0	0
otu456	k__Archaea;p__Euryarchaeota;NA;NA;NA;NA;NA;NA	72	77	32	0	46	0	0	0	45	0	0
otu457	k__Archaea;p__Euryarchaeota;NA;NA;NA;NA;NA;NA	0	0	49	83	46	0	0	0	0	50	44
otu458	k__Archaea;p__Euryarchaeota;c__Methanobacteria;o__Methanobacteriales;f__Methanobacteriaceae;g__Methanobrevibacter;s__Methanobrevibacter gottschalkii clade;i__none	6	0	9	42	12	103	20	0	79	0	0
otu459	k__Archaea;p__Euryarchaeota;c__Methanobacteria;o__Methanobacteriales;f__Methanobacteriaceae;g__Methanobrevibacter;s__Methanobrevibacter gottschalkii clade;i__none	0	19	0	0	0	0	0	23	0	93	136
otu460	k__Archaea;p__Euryarchaeota;c__Methanobacteria;o__Methanobacteriales;f__Methanobacteriaceae;g__Methanobrevibacter;s__Methanobrevibacter gottschalkii clade;i__none	0	19	0	0	0	0	0	14	0	103	135
otu461	k__Archaea;p__Euryarchaeota;c__Methanobacteria;o__Methanobacteriales;f__Methanobacteriaceae;g__Methanosphaera;s__Methanosphaera sp. ISO3-F5;i__none	0	31	0	0	0	0	56	0	0	122	61
otu462	k__Archaea;NA;NA;NA;NA;NA;NA;NA	0	0	0	60	0	0	0	66	0	55	89
otu463	k__Archaea;p__Euryarchaeota;NA;NA;NA;NA;NA;NA	0	0	0	0	0	0	0	0	61	0	209
otu464	k__Archaea;p__Euryarchaeota;c__Methanobacteria;o__Methanobacteriales;f__Methanobacteriaceae;g__Methanobrevibacter;s__Methanobrevibacter gottschalkii clade;i__none	22	0	20	6	12	48	37	16	91	10	7
otu465	k__Archaea;p__Euryarchaeota;NA;NA;NA;NA;NA;NA	0	0	0	62	0	32	17	0	40	0	118
otu466	k__Archaea;p__Euryarchaeota;c__Methanobacteria;o__Methanobacteriales;f__Methanobacteriaceae;g__Methanobrevibacter;s__Methanobrevibacter gottschalkii clade;i__none	53	36	13	70	58	9	4	5	10	8	2
otu467	k__Archaea;p__Euryarchaeota;c__Methanobacteria;o__Methanobacteriales;f__Methanobacteriaceae;g__Methanobrevibacter;s__Methanobrevibacter gottschalkii clade;i__none	0	0	0	0	0	0	22	63	0	78	105
otu468	k__Archaea;p__Euryarchaeota;NA;NA;NA;NA;NA;NA	0	0	0	34	0	0	0	0	0	70	164
otu469	k__Archaea;p__Euryarchaeota;NA;NA;NA;NA;NA;NA	0	92	90	0	0	0	0	0	0	0	86
otu470	k__Archaea;p__Euryarchaeota;NA;NA;NA;NA;NA;NA	0	63	0	96	37	0	0	0	0	71	0
otu471	k__Archaea;p__Euryarchaeota;NA;NA;NA;NA;NA;NA	66	0	53	0	0	28	0	0	41	78	0
otu472	k__Archaea;p__Euryarchaeota;NA;NA;NA;NA;NA;NA	0	33	46	73	0	0	0	0	0	0	114
otu473	k__Archaea;p__Euryarchaeota;c__Methanobacteria;o__Methanobacteriales;f__Methanobacteriaceae;g__Methanobrevibacter;s__Methanobrevibacter gottschalkii clade;i__none	31	14	30	0	27	19	59	33	29	12	10
otu474	k__Archaea;p__Euryarchaeota;NA;NA;NA;NA;NA;NA	0	0	0	0	0	0	0	0	0	77	187
otu475	k__Archaea;p__Euryarchaeota;NA;NA;NA;NA;NA;NA	124	140	0	0	0	0	0	0	0	0	0
otu476	k__Archaea;p__Euryarchaeota;c__Methanobacteria;o__Methanobacteriales;f__Methanobacteriaceae;g__Methanosphaera;s__Methanosphaera sp. ISO3-F5;i__none	93	58	48	0	0	0	0	28	36	0	0
otu477	k__Archaea;p__Euryarchaeota;c__Methanobacteria;o__Methanobacteriales;f__Methanobacteriaceae;g__Methanobrevibacter;s__Methanobrevibacter gottschalkii clade;i__none	0	39	121	50	20	0	0	0	0	20	12
otu478	k__Archaea;p__Euryarchaeota;c__Methanobacteria;o__Methanobacteriales;f__Methanobacteriaceae;g__Methanobrevibacter;s__Methanobrevibacter gottschalkii clade;i__none	20	26	35	0	37	12	34	38	31	12	16
otu479	k__Archaea;NA;NA;NA;NA;NA;NA;NA	0	0	0	0	0	0	0	0	112	0	147
otu480	k__Archaea;p__Euryarchaeota;c__Methanobacteria;o__Methanobacteriales;f__Methanobacteriaceae;g__Methanobrevibacter;s__Methanobrevibacter smithii;i__Methanobrevibacter smithii strain PS	0	0	0	0	0	38	30	157	33	0	0
otu481	k__Archaea;NA;NA;NA;NA;NA;NA;NA	0	0	0	67	0	53	57	0	80	0	0
otu482	k__Archaea;p__Euryarchaeota;c__Methanobacteria;o__Methanobacteriales;f__Methanobacteriaceae;g__Methanobrevibacter;s__Methanobrevibacter ruminantium clade;i__none	0	0	29	0	0	76	34	15	102	0	0
otu483	k__Archaea;p__Euryarchaeota;c__Methanobacteria;o__Methanobacteriales;f__Methanobacteriaceae;g__Methanobrevibacter;s__Methanobrevibacter ruminantium clade;i__Methanobrevibacter ruminantium strain M1	20	25	0	99	42	29	0	0	41	0	0
otu484	k__Archaea;p__Euryarchaeota;NA;NA;NA;NA;NA;NA	0	0	58	0	0	0	51	0	52	0	95
otu485	k__Archaea;p__Euryarchaeota;NA;NA;NA;NA;NA;NA	0	0	0	51	47	0	0	0	0	96	62
otu486	k__Archaea;p__Euryarchaeota;NA;NA;NA;NA;NA;NA	0	0	0	0	0	0	0	0	0	86	170
otu487	k__Archaea;p__Euryarchaeota;c__Methanobacteria;o__Methanobacteriales;f__Methanobacteriaceae;g__Methanobrevibacter;s__Methanobrevibacter ruminantium clade;i__Methanobrevibacter ruminantium strain M1	26	45	0	128	57	0	0	0	0	0	0
otu488	k__Archaea;p__Euryarchaeota;NA;NA;NA;NA;NA;NA	0	111	0	0	0	40	0	0	0	0	103
otu489	k__Archaea;p__Euryarchaeota;NA;NA;NA;NA;NA;NA	0	0	151	103	0	0	0	0	0	0	0
otu490	k__Archaea;p__Euryarchaeota;NA;NA;NA;NA;NA;NA	0	81	67	0	0	0	0	0	0	0	105
otu491	k__Archaea;p__Euryarchaeota;c__Methanobacteria;o__Methanobacteriales;f__Methanobacteriaceae;g__Methanobrevibacter;s__Methanobrevibacter wolinii;i__none	22	28	0	0	0	68	15	22	60	10	27
otu492	k__Archaea;p__Euryarchaeota;NA;NA;NA;NA;NA;NA	0	0	0	130	0	0	0	91	31	0	0
otu493	k__Archaea;p__Euryarchaeota;c__Methanobacteria;o__Methanobacteriales;f__Methanobacteriaceae;g__Methanobacterium;s__Methanobacterium alkaliphilum;i__Methanobacterium alkaliphilum strain WeN4	19	26	31	74	16	12	15	19	13	14	12
otu494	k__Archaea;p__Euryarchaeota;NA;NA;NA;NA;NA;NA	0	0	0	69	82	0	0	0	0	100	0
otu495	k__Archaea;p__Euryarchaeota;c__Methanobacteria;o__Methanobacteriales;f__Methanobacteriaceae;g__Methanobrevibacter;s__Methanobrevibacter gottschalkii clade;i__none	9	0	7	41	12	104	15	0	62	0	0
otu496	k__Archaea;p__Euryarchaeota;NA;NA;NA;NA;NA;NA	0	0	0	0	0	66	0	157	25	0	0
otu497	k__Archaea;p__Euryarchaeota;NA;NA;NA;NA;NA;NA	0	0	0	0	0	60	0	0	0	52	136
otu498	k__Archaea;p__Euryarchaeota;c__Methanobacteria;o__Methanobacteriales;f__Methanobacteriaceae;g__Methanobrevibacter;s__Methanobrevibacter gottschalkii clade;i__none	56	0	81	16	20	0	0	19	0	17	38
otu499	k__Archaea;p__Euryarchaeota;NA;NA;NA;NA;NA;NA	72	0	49	78	0	0	0	0	0	0	48
otu500	k__Archaea;p__Euryarchaeota;NA;NA;NA;NA;NA;NA	79	98	70	0	0	0	0	0	0	0	0
otu501	k__Archaea;p__Euryarchaeota;c__Methanobacteria;o__Methanobacteriales;f__Methanobacteriaceae;g__Methanobrevibacter;s__Methanobrevibacter gottschalkii clade;i__none	0	19	66	56	29	0	0	0	0	59	17
otu502	k__Archaea;p__Euryarchaeota;c__Methanobacteria;o__Methanobacteriales;f__Methanobacteriaceae;g__Methanosphaera;s__Methanosphaera sp. ISO3-F5;i__none	0	20	0	0	0	0	47	0	0	122	56
otu503	k__Archaea;p__Euryarchaeota;c__Methanococci;o__Methanococcales;NA;NA;NA;NA	0	0	0	67	46	0	0	59	0	0	72
otu504	k__Archaea;p__Euryarchaeota;c__Methanobacteria;o__Methanobacteriales;f__Methanobacteriaceae;g__Methanobrevibacter;s__Methanobrevibacter gottschalkii clade;i__none	0	0	0	0	0	0	0	24	0	87	133
otu505	k__Archaea;p__Euryarchaeota;c__Methanobacteria;o__Methanobacteriales;f__Methanobacteriaceae;g__Methanobrevibacter;s__Methanobrevibacter gottschalkii clade;i__none	13	0	15	0	20	53	25	25	83	8	0
otu506	k__Archaea;p__Euryarchaeota;c__Methanobacteria;o__Methanobacteriales;f__Methanobacteriaceae;g__Methanobacterium;s__Methanobacterium alkaliphilum;i__Methanobacterium alkaliphilum strain WeN4	33	33	26	40	24	0	0	69	0	16	0
otu507	k__Archaea;p__Euryarchaeota;NA;NA;NA;NA;NA;NA	0	0	0	0	0	0	0	0	71	51	119
otu508	k__Archaea;p__Euryarchaeota;NA;NA;NA;NA;NA;NA	143	0	96	0	0	0	0	0	0	0	0
otu509	k__Archaea;p__Euryarchaeota;NA;NA;NA;NA;NA;NA	52	63	124	0	0	0	0	0	0	0	0
otu510	k__Archaea;p__Euryarchaeota;c__Methanobacteria;o__Methanobacteriales;f__Methanobacteriaceae;g__Methanosphaera;s__Methanosphaera sp. ISO3-F5;i__none	0	65	24	63	87	0	0	0	0	0	0
otu511	k__Archaea;p__Euryarchaeota;c__Thermoplasmata;o__Methanomassiliicoccales;f__Methanomassiliicoccaceae;g__Group4;s__Group4 sp. MpT1;NA	0	0	0	42	41	16	0	31	0	50	57
otu512	k__Archaea;NA;NA;NA;NA;NA;NA;NA	0	0	0	0	70	0	0	0	0	54	113
otu513	k__Archaea;p__Euryarchaeota;c__Methanobacteria;o__Methanobacteriales;f__Methanobacteriaceae;g__Methanobrevibacter;s__Methanobrevibacter ruminantium clade;i__none	0	0	0	0	0	39	0	0	73	57	67
otu514	k__Archaea;p__Euryarchaeota;c__Methanobacteria;o__Methanobacteriales;f__Methanobacteriaceae;g__Methanobacterium;s__Methanobacterium alkaliphilum;i__Methanobacterium alkaliphilum strain WeN4	15	23	19	42	22	18	9	6	12	37	33
otu515	k__Archaea;p__Euryarchaeota;c__Thermoplasmata;o__Methanomassiliicoccales;f__Methanomassiliicoccaceae;g__Group10;s__Group10 sp.;i__none	0	0	41	0	40	0	0	16	55	39	44
otu516	k__Archaea;p__Euryarchaeota;c__Methanobacteria;o__Methanobacteriales;f__Methanobacteriaceae;g__Methanobrevibacter;s__Methanobrevibacter gottschalkii clade;i__none	0	0	40	53	12	29	12	28	51	9	0
otu517	k__Archaea;p__Euryarchaeota;NA;NA;NA;NA;NA;NA	0	47	81	0	0	0	0	59	0	47	0
otu518	k__Archaea;p__Euryarchaeota;NA;NA;NA;NA;NA;NA	20	68	90	32	0	23	0	0	0	0	0
otu519	k__Archaea;p__Euryarchaeota;c__Methanobacteria;o__Methanobacteriales;f__Methanobacteriaceae;g__Methanobrevibacter;s__Methanobrevibacter gottschalkii clade;i__none	26	9	10	0	21	15	51	9	38	28	25
otu520	k__Archaea;p__Euryarchaeota;NA;NA;NA;NA;NA;NA	116	0	0	0	0	0	0	0	45	0	71
otu521	k__Archaea;p__Euryarchaeota;NA;NA;NA;NA;NA;NA	0	0	0	46	0	0	0	0	0	75	111
otu522	k__Archaea;p__Euryarchaeota;c__Methanobacteria;o__Methanobacteriales;f__Methanobacteriaceae;g__Methanobrevibacter;s__Methanobrevibacter ruminantium clade;i__none	19	15	0	0	0	37	0	0	58	46	56
otu523	k__Archaea;p__Euryarchaeota;c__Methanobacteria;o__Methanobacteriales;f__Methanobacteriaceae;g__Methanosphaera;s__Methanosphaera stadtmanae;i__Methanosphaera stadtmanae strain MCB-3	0	0	35	15	25	34	19	34	44	14	11
otu524	k__Archaea;p__Euryarchaeota;c__Methanobacteria;o__Methanobacteriales;f__Methanobacteriaceae;g__Methanobrevibacter;s__Methanobrevibacter gottschalkii clade;i__none	27	4	24	0	25	17	39	16	34	23	22
otu525	k__Archaea;p__Euryarchaeota;NA;NA;NA;NA;NA;NA	0	0	40	84	0	0	0	0	106	0	0
otu526	k__Archaea;p__Euryarchaeota;c__Methanobacteria;o__Methanobacteriales;f__Methanobacteriaceae;g__Methanobrevibacter;s__Methanobrevibacter gottschalkii clade;i__none	0	0	0	34	0	63	0	31	61	40	0
otu527	k__Archaea;p__Euryarchaeota;NA;NA;NA;NA;NA;NA	0	0	0	40	146	43	0	0	0	0	0
otu528	k__Archaea;p__Euryarchaeota;c__Methanobacteria;o__Methanobacteriales;f__Methanobacteriaceae;g__Methanobrevibacter;s__Methanobrevibacter gottschalkii clade;i__none	0	0	0	0	0	0	30	60	0	66	73
otu529	k__Archaea;NA;NA;NA;NA;NA;NA;NA	0	0	0	55	0	0	0	40	0	58	76
otu530	k__Archaea;p__Euryarchaeota;c__Methanobacteria;o__Methanobacteriales;f__Methanobacteriaceae;g__Methanosphaera;s__Methanosphaera sp. ISO3-F5;i__none	0	68	21	63	77	0	0	0	0	0	0
otu531	k__Archaea;p__Euryarchaeota;c__Methanobacteria;o__Methanobacteriales;f__Methanobacteriaceae;g__Methanobrevibacter;s__Methanobrevibacter gottschalkii clade;i__none	0	0	0	0	0	118	0	0	110	0	0
otu532	k__Archaea;p__Euryarchaeota;NA;NA;NA;NA;NA;NA	0	66	46	0	0	0	0	75	0	0	41
otu533	k__Archaea;p__Euryarchaeota;c__Methanobacteria;o__Methanobacteriales;f__Methanobacteriaceae;g__Methanobrevibacter;s__Methanobrevibacter gottschalkii clade;i__none	0	0	0	0	0	136	0	0	90	0	0
otu534	k__Archaea;p__Euryarchaeota;c__Methanobacteria;o__Methanobacteriales;f__Methanobacteriaceae;g__Methanobrevibacter;s__Methanobrevibacter acididurans;i__none	0	0	0	0	0	105	0	33	88	0	0
otu535	k__Archaea;p__Euryarchaeota;NA;NA;NA;NA;NA;NA	0	0	0	0	30	0	0	0	46	51	99
otu536	k__Archaea;p__Euryarchaeota;c__Methanococci;o__Methanococcales;NA;NA;NA;NA	55	0	0	0	36	0	0	0	43	0	92
otu537	k__Archaea;p__Euryarchaeota;c__Methanococci;o__Methanococcales;f__Methanocaldococcaceae;g__Methanocaldococcus;NA;NA	0	0	0	0	144	0	0	0	0	82	0
otu538	k__Archaea;p__Euryarchaeota;NA;NA;NA;NA;NA;NA	77	59	90	0	0	0	0	0	0	0	0
otu539	k__Archaea;p__Euryarchaeota;NA;NA;NA;NA;NA;NA	0	0	0	0	0	0	0	0	0	77	148
otu540	k__Archaea;p__Euryarchaeota;NA;NA;NA;NA;NA;NA	0	0	0	81	0	0	0	0	0	73	71
otu541	k__Archaea;p__Euryarchaeota;NA;NA;NA;NA;NA;NA	0	0	0	0	0	224	0	0	0	0	0
otu542	k__Archaea;p__Euryarchaeota;c__Methanomicrobia;o__Methanomicrobiales;NA;NA;NA;NA	0	47	0	41	0	54	62	0	0	0	0
otu543	k__Archaea;p__Euryarchaeota;c__Methanococci;o__Methanococcales;NA;NA;NA;NA	0	64	0	94	0	0	65	0	0	0	0
otu544	k__Archaea;p__Euryarchaeota;NA;NA;NA;NA;NA;NA	44	64	40	0	0	0	0	27	0	0	48
otu545	k__Archaea;p__Euryarchaeota;NA;NA;NA;NA;NA;NA	0	0	0	85	0	111	0	26	0	0	0
otu546	k__Archaea;p__Euryarchaeota;c__Methanobacteria;o__Methanobacteriales;f__Methanobacteriaceae;g__Methanobrevibacter;s__Methanobrevibacter gottschalkii clade;i__none	14	0	7	26	4	107	11	0	53	0	0
otu547	k__Archaea;NA;NA;NA;NA;NA;NA;NA	0	0	0	0	22	40	0	0	47	42	71
otu548	k__Archaea;p__Euryarchaeota;NA;NA;NA;NA;NA;NA	0	0	0	91	48	16	14	0	0	0	53
otu549	k__Archaea;p__Euryarchaeota;NA;NA;NA;NA;NA;NA	0	0	0	0	66	0	96	60	0	0	0
otu550	k__Archaea;p__Euryarchaeota;c__Methanobacteria;o__Methanobacteriales;f__Methanobacteriaceae;g__Methanobrevibacter;s__Methanobrevibacter gottschalkii clade;i__none	0	17	0	0	0	0	0	19	0	79	107
otu551	k__Archaea;p__Euryarchaeota;c__Methanobacteria;o__Methanobacteriales;f__Methanobacteriaceae;g__Methanobrevibacter;s__Methanobrevibacter gottschalkii clade;i__none	0	0	71	49	18	0	0	0	0	58	25
otu552	k__Archaea;p__Euryarchaeota;NA;NA;NA;NA;NA;NA	0	0	221	0	0	0	0	0	0	0	0
otu553	k__Archaea;NA;NA;NA;NA;NA;NA;NA	0	0	0	135	41	0	0	44	0	0	0
otu554	k__Archaea;p__Euryarchaeota;c__Methanobacteria;o__Methanobacteriales;f__Methanobacteriaceae;g__Methanobrevibacter;s__Methanobrevibacter gottschalkii clade;i__none	0	0	0	0	0	43	62	30	84	0	0
otu555	k__Archaea;p__Euryarchaeota;c__Methanobacteria;o__Methanobacteriales;f__Methanobacteriaceae;g__Methanobrevibacter;s__Methanobrevibacter gottschalkii clade;NA	36	36	26	54	0	29	0	0	32	6	0
otu556	k__Archaea;p__Euryarchaeota;NA;NA;NA;NA;NA;NA	0	98	62	0	0	0	0	0	0	59	0
otu557	k__Archaea;p__Euryarchaeota;NA;NA;NA;NA;NA;NA	0	0	0	0	0	24	0	73	0	67	54
otu558	k__Archaea;p__Euryarchaeota;c__Methanobacteria;o__Methanobacteriales;f__Methanobacteriaceae;g__Methanobrevibacter;s__Methanobrevibacter gottschalkii clade;i__none	10	15	39	16	17	22	16	23	39	11	10
otu559	k__Archaea;p__Euryarchaeota;NA;NA;NA;NA;NA;NA	0	0	0	70	0	0	0	0	0	75	73
otu560	k__Archaea;p__Euryarchaeota;c__Methanobacteria;o__Methanobacteriales;f__Methanobacteriaceae;g__Methanobrevibacter;s__Methanobrevibacter gottschalkii clade;i__none	0	0	0	0	0	39	0	104	74	0	0
otu561	k__Archaea;p__Euryarchaeota;c__Thermoplasmata;o__Methanomassiliicoccales;f__Methanomassiliicoccaceae;NA;NA;NA	0	0	0	44	42	12	11	31	0	39	38
otu562	k__Archaea;p__Euryarchaeota;NA;NA;NA;NA;NA;NA	0	0	0	0	0	197	0	0	19	0	0
otu563	k__Archaea;p__Euryarchaeota;NA;NA;NA;NA;NA;NA	0	82	80	0	0	26	0	0	28	0	0
otu564	k__Archaea;p__Euryarchaeota;NA;NA;NA;NA;NA;NA	0	0	0	0	0	0	0	0	0	100	116
otu565	k__Archaea;p__Euryarchaeota;c__Methanobacteria;o__Methanobacteriales;f__Methanobacteriaceae;g__Methanosphaera;s__Methanosphaera stadtmanae;i__Methanosphaera stadtmanae strain MCB-3	0	0	21	13	21	19	21	54	37	12	17
otu566	k__Archaea;p__Euryarchaeota;NA;NA;NA;NA;NA;NA	0	0	0	0	43	0	0	71	0	45	56
otu567	k__Archaea;p__Euryarchaeota;c__Methanobacteria;o__Methanobacteriales;f__Methanobacteriaceae;g__Methanosphaera;s__Methanosphaera sp. ISO3-F5;i__none	77	60	0	0	0	0	0	47	31	0	0
otu568	k__Archaea;p__Euryarchaeota;c__Methanobacteria;o__Methanobacteriales;f__Methanobacteriaceae;g__Methanobrevibacter;s__Methanobrevibacter gottschalkii clade;i__none	0	0	0	0	0	117	0	0	97	0	0
otu569	k__Archaea;p__Euryarchaeota;c__Thermoplasmata;o__Methanomassiliicoccales;f__Methanomassiliicoccaceae;NA;NA;NA	0	0	0	15	27	56	0	34	0	51	31
otu570	k__Archaea;p__Euryarchaeota;NA;NA;NA;NA;NA;NA	0	0	0	56	0	0	11	0	0	89	58
otu571	k__Archaea;p__Euryarchaeota;NA;NA;NA;NA;NA;NA	0	0	0	113	0	0	0	80	0	21	0
otu572	k__Archaea;p__Euryarchaeota;NA;NA;NA;NA;NA;NA	0	0	0	81	0	0	0	0	0	42	91
otu573	k__Archaea;NA;NA;NA;NA;NA;NA;NA	0	91	0	0	0	33	0	0	50	0	39
otu574	k__Archaea;p__Euryarchaeota;NA;NA;NA;NA;NA;NA	0	0	0	48	34	0	0	36	40	0	54
otu575	k__Archaea;p__Euryarchaeota;NA;NA;NA;NA;NA;NA	0	64	0	52	0	0	0	0	0	0	96
otu576	k__Archaea;p__Euryarchaeota;c__Methanobacteria;o__Methanobacteriales;f__Methanobacteriaceae;g__Methanobrevibacter;s__Methanobrevibacter gottschalkii clade;i__none	0	0	32	34	6	35	17	23	47	17	0
otu577	k__Archaea;p__Euryarchaeota;NA;NA;NA;NA;NA;NA	0	0	0	0	0	0	0	0	0	101	110
otu578	k__Archaea;p__Euryarchaeota;NA;NA;NA;NA;NA;NA	0	0	0	0	0	0	0	0	0	83	128
otu579	k__Archaea;p__Euryarchaeota;NA;NA;NA;NA;NA;NA	0	76	0	0	0	0	0	0	134	0	0
otu580	k__Archaea;p__Euryarchaeota;NA;NA;NA;NA;NA;NA	0	0	0	0	0	139	0	70	0	0	0
otu581	k__Archaea;p__Euryarchaeota;c__Methanobacteria;o__Methanobacteriales;f__Methanobacteriaceae;g__Methanobrevibacter;s__Methanobrevibacter wolinii;i__none	14	12	0	0	0	75	31	14	40	15	8
otu582	k__Archaea;p__Euryarchaeota;NA;NA;NA;NA;NA;NA	0	0	0	0	0	0	0	0	0	130	79
otu583	k__Archaea;p__Euryarchaeota;NA;NA;NA;NA;NA;NA	0	0	0	0	0	0	0	0	0	67	142
otu584	k__Archaea;p__Euryarchaeota;c__Methanobacteria;o__Methanobacteriales;f__Methanobacteriaceae;g__Methanobrevibacter;s__Methanobrevibacter gottschalkii clade;i__none	0	24	96	42	15	0	0	0	0	19	13
otu585	k__Archaea;p__Euryarchaeota;NA;NA;NA;NA;NA;NA	45	0	26	0	0	62	0	38	0	0	37
otu586	k__Archaea;p__Euryarchaeota;c__Methanobacteria;o__Methanobacteriales;f__Methanobacteriaceae;g__Methanobrevibacter;NA;NA	110	0	98	0	0	0	0	0	0	0	0
otu587	k__Archaea;p__Euryarchaeota;c__Methanobacteria;o__Methanobacteriales;f__Methanobacteriaceae;g__Methanobrevibacter;s__Methanobrevibacter gottschalkii clade;i__none	23	5	9	0	23	13	41	8	38	28	19
otu588	k__Archaea;p__Euryarchaeota;c__Thermoplasmata;o__Methanomassiliicoccales;f__Methanomassiliicoccaceae;NA;NA;NA	0	0	0	0	0	0	18	31	0	63	95
otu589	k__Archaea;p__Euryarchaeota;c__Methanobacteria;o__Methanobacteriales;f__Methanobacteriaceae;g__Methanobrevibacter;s__Methanobrevibacter gottschalkii clade;i__none	0	13	57	57	21	0	0	0	0	46	13
otu590	k__Archaea;p__Euryarchaeota;c__Methanobacteria;o__Methanobacteriales;f__Methanobacteriaceae;g__Methanobrevibacter;s__Methanobrevibacter gottschalkii clade;NA	0	0	81	31	94	0	0	0	0	0	0
otu591	k__Archaea;p__Euryarchaeota;c__Methanobacteria;o__Methanobacteriales;f__Methanobacteriaceae;g__Methanosphaera;s__Methanosphaera sp. ISO3-F5;i__none	0	0	9	0	0	62	17	13	94	10	0
otu592	k__Archaea;p__Euryarchaeota;c__Thermoplasmata;o__Methanomassiliicoccales;f__Methanomassiliicoccaceae;NA;NA;NA	0	0	0	48	46	0	0	41	0	28	42
otu593	k__Archaea;p__Euryarchaeota;NA;NA;NA;NA;NA;NA	33	0	68	0	0	0	0	0	0	103	0
otu594	k__Archaea;p__Euryarchaeota;c__Methanobacteria;o__Methanobacteriales;f__Methanobacteriaceae;g__Methanobrevibacter;s__Methanobrevibacter gottschalkii clade;i__none	0	29	90	39	16	0	0	0	0	20	10
otu595	k__Archaea;p__Euryarchaeota;NA;NA;NA;NA;NA;NA	73	40	48	0	0	0	0	0	0	0	43
otu596	k__Archaea;p__Euryarchaeota;NA;NA;NA;NA;NA;NA	0	0	0	0	0	111	46	0	45	0	0
otu597	k__Archaea;p__Euryarchaeota;NA;NA;NA;NA;NA;NA	103	0	0	41	0	0	58	0	0	0	0
otu598	k__Archaea;NA;NA;NA;NA;NA;NA;NA	0	0	0	0	0	0	0	0	57	60	85
otu599	k__Archaea;NA;NA;NA;NA;NA;NA;NA	0	0	0	82	0	0	0	0	0	57	63
otu600	k__Archaea;NA;NA;NA;NA;NA;NA;NA	0	0	0	131	71	0	0	0	0	0	0
otu601	k__Archaea;p__Euryarchaeota;c__Methanobacteria;o__Methanobacteriales;f__Methanobacteriaceae;g__Methanobrevibacter;s__Methanobrevibacter gottschalkii clade;i__none	22	15	16	0	23	8	33	42	27	10	5
otu602	k__Archaea;p__Euryarchaeota;c__Methanobacteria;o__Methanobacteriales;f__Methanobacteriaceae;g__Methanobrevibacter;s__Methanobrevibacter gottschalkii clade;i__none	53	0	63	0	18	0	0	17	0	21	29
otu603	k__Archaea;p__Euryarchaeota;c__Thermoplasmata;o__Methanomassiliicoccales;f__Methanomassiliicoccaceae;g__Group9;s__Group9 sp. ISO4-G1;i__Group9 sp. ISO4-G1	0	0	0	0	62	104	34	0	0	0	0
otu604	k__Archaea;p__Euryarchaeota;NA;NA;NA;NA;NA;NA	0	0	0	68	0	37	0	0	55	40	0
otu605	k__Archaea;p__Euryarchaeota;c__Methanobacteria;o__Methanobacteriales;f__Methanobacteriaceae;g__Methanobacterium;s__Methanobacterium alkaliphilum;i__Methanobacterium alkaliphilum strain WeN4	38	24	12	39	22	0	0	58	0	7	0
otu606	k__Archaea;p__Euryarchaeota;c__Methanobacteria;o__Methanobacteriales;f__Methanobacteriaceae;g__Methanobrevibacter;s__Methanobrevibacter gottschalkii clade;i__none	43	20	26	65	13	0	0	0	19	14	0
otu607	k__Archaea;NA;NA;NA;NA;NA;NA;NA	0	0	0	0	0	0	0	0	0	120	80
otu608	k__Archaea;p__Euryarchaeota;NA;NA;NA;NA;NA;NA	0	0	0	0	0	0	0	0	0	65	135
otu609	k__Archaea;p__Euryarchaeota;c__Methanobacteria;o__Methanobacteriales;f__Methanobacteriaceae;g__Methanobrevibacter;s__Methanobrevibacter gottschalkii clade;i__none	59	20	60	60	0	0	0	0	0	0	0
otu610	k__Archaea;p__Euryarchaeota;NA;NA;NA;NA;NA;NA	0	0	20	97	0	0	0	81	0	0	0
otu611	k__Archaea;p__Euryarchaeota;NA;NA;NA;NA;NA;NA	0	80	70	0	0	0	0	0	0	0	48
otu612	k__Archaea;p__Euryarchaeota;c__Methanobacteria;o__Methanobacteriales;f__Methanobacteriaceae;g__Methanobrevibacter;s__Methanobrevibacter gottschalkii clade;i__none	38	0	22	39	0	0	98	0	0	0	0
otu613	k__Archaea;p__Euryarchaeota;c__Methanobacteria;o__Methanobacteriales;f__Methanobacteriaceae;g__Methanobrevibacter;s__Methanobrevibacter gottschalkii clade;i__none	45	28	63	61	0	0	0	0	0	0	0
otu614	k__Archaea;p__Euryarchaeota;NA;NA;NA;NA;NA;NA	0	0	0	0	42	0	0	0	0	51	103
otu615	k__Archaea;p__Euryarchaeota;NA;NA;NA;NA;NA;NA	0	0	0	0	0	0	0	0	0	91	104
otu616	k__Archaea;p__Euryarchaeota;c__Methanobacteria;o__Methanobacteriales;f__Methanobacteriaceae;g__Methanobrevibacter;s__Methanobrevibacter gottschalkii clade;i__none	42	28	67	58	0	0	0	0	0	0	0
otu617	k__Archaea;p__Euryarchaeota;c__Methanobacteria;o__Methanobacteriales;f__Methanobacteriaceae;g__Methanobrevibacter;s__Methanobrevibacter gottschalkii clade;i__none	0	0	27	42	9	35	15	13	45	8	0
otu618	k__Archaea;p__Euryarchaeota;c__Methanobacteria;o__Methanobacteriales;f__Methanobacteriaceae;g__Methanobrevibacter;s__Methanobrevibacter wolinii;i__none	22	21	0	0	0	60	20	0	57	13	0
otu619	k__Archaea;p__Euryarchaeota;c__Methanomicrobia;o__Methanomicrobiales;f__Methanomicrobiaceae;g__Methanomicrobium;s__Methanomicrobium mobile;i__none	0	0	0	130	48	15	0	0	0	0	0
otu620	k__Archaea;p__Euryarchaeota;NA;NA;NA;NA;NA;NA	0	60	84	0	0	0	5	19	25	0	0
otu621	k__Archaea;p__Euryarchaeota;NA;NA;NA;NA;NA;NA	0	0	0	0	0	0	0	65	0	128	0
otu622	k__Archaea;p__Euryarchaeota;c__Methanobacteria;o__Methanobacteriales;f__Methanobacteriaceae;g__Methanobrevibacter;s__Methanobrevibacter ruminantium clade;i__none	0	0	30	0	0	58	21	5	78	0	0
otu623	k__Archaea;p__Euryarchaeota;c__Methanobacteria;o__Methanobacteriales;f__Methanobacteriaceae;g__Methanobrevibacter;s__Methanobrevibacter gottschalkii clade;i__none	7	0	12	0	10	50	21	15	72	5	0
otu624	k__Archaea;p__Euryarchaeota;c__Thermoplasmata;o__Methanomassiliicoccales;f__Methanomassiliicoccaceae;NA;NA;NA	0	0	0	0	16	0	0	47	44	43	42
otu625	k__Archaea;p__Euryarchaeota;NA;NA;NA;NA;NA;NA	0	0	0	120	71	0	0	0	0	0	0
otu626	k__Archaea;p__Euryarchaeota;NA;NA;NA;NA;NA;NA	0	0	0	53	0	0	0	0	90	0	0
otu627	k__Archaea;p__Euryarchaeota;NA;NA;NA;NA;NA;NA	0	0	0	111	0	0	0	0	0	50	0
otu628	k__Archaea;p__Euryarchaeota;c__Methanobacteria;o__Methanobacteriales;f__Methanobacteriaceae;g__Methanobrevibacter;s__Methanobrevibacter acididurans;i__none	0	0	0	0	0	98	0	0	91	0	0
otu629	k__Archaea;p__Euryarchaeota;NA;NA;NA;NA;NA;NA	47	0	57	0	0	0	0	0	0	85	0
otu630	k__Archaea;p__Euryarchaeota;c__Methanobacteria;o__Methanobacteriales;f__Methanobacteriaceae;g__Methanosphaera;s__Methanosphaera sp. ISO3-F5;i__none	39	23	43	0	26	12	0	24	21	0	0
otu631	k__Archaea;p__Euryarchaeota;c__Methanococci;o__Methanococcales;NA;NA;NA;NA	0	0	0	0	34	0	0	42	32	34	46
otu632	k__Archaea;p__Euryarchaeota;NA;NA;NA;NA;NA;NA	0	0	85	0	0	0	0	0	103	0	0
otu633	k__Archaea;p__Euryarchaeota;NA;NA;NA;NA;NA;NA	0	0	0	0	122	0	0	65	0	0	0
otu634	k__Archaea;p__Euryarchaeota;NA;NA;NA;NA;NA;NA	32	68	86	0	0	0	0	0	0	0	0
otu635	k__Archaea;p__Euryarchaeota;c__Methanobacteria;o__Methanobacteriales;f__Methanobacteriaceae;g__Methanobrevibacter;s__Methanobrevibacter gottschalkii clade;i__none	51	16	33	48	17	0	0	0	9	11	0
otu636	k__Archaea;p__Euryarchaeota;NA;NA;NA;NA;NA;NA	0	0	0	0	0	0	0	0	0	65	120
otu637	k__Archaea;p__Euryarchaeota;c__Methanobacteria;o__Methanobacteriales;f__Methanobacteriaceae;g__Methanobrevibacter;s__Methanobrevibacter acididurans;i__none	0	0	0	0	0	51	42	43	48	0	0
otu638	k__Archaea;p__Euryarchaeota;NA;NA;NA;NA;NA;NA	0	89	0	0	0	43	0	0	52	0	0
otu639	k__Archaea;p__Euryarchaeota;NA;NA;NA;NA;NA;NA	35	0	61	0	0	0	30	0	0	0	58
otu640	k__Archaea;NA;NA;NA;NA;NA;NA;NA	0	0	0	38	0	0	0	0	0	71	75
otu641	k__Archaea;p__Euryarchaeota;c__Methanomicrobia;o__Methanosarcinales;f__Methanosarcinaceae;g__Methanimicrococcus;s__Methanimicrococcus blatticola;i__Methanimicrococcus blatticola strain PY-22	0	0	0	184	0	0	0	0	0	0	0
otu642	k__Archaea;p__Euryarchaeota;c__Thermoplasmata;o__Methanomassiliicoccales;f__Methanomassiliicoccaceae;g__Group9;s__Group9 sp.;i__none	0	0	0	106	78	0	0	0	0	0	0
otu643	k__Archaea;p__Euryarchaeota;NA;NA;NA;NA;NA;NA	0	0	0	51	0	88	0	0	0	0	44
otu644	k__Archaea;p__Euryarchaeota;NA;NA;NA;NA;NA;NA	0	0	0	0	0	0	0	0	0	56	127
otu645	k__Archaea;NA;NA;NA;NA;NA;NA;NA	0	0	0	52	0	0	0	0	0	54	77
otu646	k__Archaea;p__Euryarchaeota;c__Methanomicrobia;NA;NA;NA;NA;NA	0	0	0	0	48	56	0	0	78	0	0
otu647	k__Archaea;p__Euryarchaeota;c__Methanobacteria;o__Methanobacteriales;f__Methanobacteriaceae;g__Methanobrevibacter;s__Methanobrevibacter ruminantium clade;i__none	13	0	0	0	0	29	18	0	50	29	43
otu648	k__Archaea;p__Euryarchaeota;c__Methanobacteria;o__Methanobacteriales;f__Methanobacteriaceae;g__Methanosphaera;s__Methanosphaera sp. ISO3-F5;i__none	54	30	21	0	17	21	0	16	23	0	0
otu649	k__Archaea;p__Euryarchaeota;NA;NA;NA;NA;NA;NA	0	0	0	53	0	0	0	55	0	27	46
otu650	k__Archaea;p__Euryarchaeota;NA;NA;NA;NA;NA;NA	0	0	0	0	0	0	0	0	0	64	116
otu651	k__Archaea;p__Euryarchaeota;c__Thermoplasmata;o__Methanomassiliicoccales;f__Methanomassiliicoccaceae;g__Group10;s__Group10 sp.;i__none	0	0	0	11	22	24	0	21	29	35	37
otu652	k__Archaea;p__Euryarchaeota;NA;NA;NA;NA;NA;NA	0	0	0	74	0	0	0	63	0	0	42
otu653	k__Archaea;p__Euryarchaeota;c__Methanobacteria;o__Methanobacteriales;f__Methanobacteriaceae;g__Methanobrevibacter;s__Methanobrevibacter gottschalkii clade;i__none	42	0	64	0	17	0	0	21	0	15	20
otu654	k__Archaea;p__Euryarchaeota;NA;NA;NA;NA;NA;NA	0	0	0	0	0	0	0	0	0	117	62
otu655	k__Archaea;NA;NA;NA;NA;NA;NA;NA	0	0	81	0	0	0	0	0	0	0	98
otu656	k__Archaea;p__Euryarchaeota;c__Methanobacteria;o__Methanobacteriales;f__Methanobacteriaceae;g__Methanobrevibacter;s__Methanobrevibacter gottschalkii clade;i__none	54	15	30	50	15	0	0	0	6	8	0
otu657	k__Archaea;p__Euryarchaeota;NA;NA;NA;NA;NA;NA	0	0	0	0	127	0	0	0	0	51	0
otu658	k__Archaea;NA;NA;NA;NA;NA;NA;NA	0	0	0	0	0	0	0	0	0	38	140
otu659	k__Archaea;p__Euryarchaeota;c__Methanobacteria;o__Methanobacteriales;f__Methanobacteriaceae;g__Methanobrevibacter;s__Methanobrevibacter gottschalkii clade;i__none	0	0	0	0	0	35	0	94	48	0	0
otu660	k__Archaea;p__Euryarchaeota;c__Methanobacteria;o__Methanobacteriales;f__Methanobacteriaceae;g__Methanobrevibacter;s__Methanobrevibacter gottschalkii clade;i__none	0	25	73	31	16	0	0	0	0	20	12
otu661	k__Archaea;p__Euryarchaeota;c__Methanobacteria;o__Methanobacteriales;f__Methanobacteriaceae;g__Methanobrevibacter;s__Methanobrevibacter ruminantium clade;i__none	25	17	26	84	25	0	0	0	0	0	0
otu662	k__Archaea;p__Euryarchaeota;NA;NA;NA;NA;NA;NA	0	68	82	0	27	0	0	0	0	0	0
otu663	k__Archaea;p__Euryarchaeota;NA;NA;NA;NA;NA;NA	0	0	0	0	0	108	0	0	68	0	0
otu664	k__Archaea;p__Euryarchaeota;c__Methanobacteria;o__Methanobacteriales;f__Methanobacteriaceae;g__Methanobrevibacter;s__Methanobrevibacter gottschalkii clade;i__none	0	0	26	37	8	19	17	16	44	9	0
otu665	k__Archaea;p__Euryarchaeota;NA;NA;NA;NA;NA;NA	89	87	0	0	0	0	0	0	0	0	0
otu666	k__Archaea;p__Euryarchaeota;NA;NA;NA;NA;NA;NA	50	66	59	0	0	0	0	0	0	0	0
otu667	k__Archaea;p__Euryarchaeota;c__Methanobacteria;o__Methanobacteriales;f__Methanobacteriaceae;g__Methanobrevibacter;s__Methanobrevibacter gottschalkii clade;i__none	8	0	12	0	8	32	18	17	69	10	0
otu668	k__Archaea;p__Euryarchaeota;NA;NA;NA;NA;NA;NA	0	0	0	0	0	0	0	89	0	56	29
otu669	k__Archaea;p__Euryarchaeota;NA;NA;NA;NA;NA;NA	0	0	0	0	0	0	0	0	0	90	84
otu670	k__Archaea;p__Euryarchaeota;c__Methanomicrobia;o__Methanosarcinales;f__Methanosarcinaceae;g__Methanimicrococcus;s__Methanimicrococcus blatticola;i__Methanimicrococcus blatticola strain PY-22	0	0	0	115	47	0	0	0	0	0	0
otu671	k__Archaea;p__Euryarchaeota;NA;NA;NA;NA;NA;NA	0	0	0	0	0	0	0	0	0	91	82
otu672	k__Archaea;p__Euryarchaeota;NA;NA;NA;NA;NA;NA	0	0	0	0	0	0	0	0	0	58	115
otu673	k__Archaea;p__Euryarchaeota;c__Methanomicrobia;o__Methanosarcinales;f__Methanosarcinaceae;g__Methanimicrococcus;s__Methanimicrococcus blatticola;i__Methanimicrococcus blatticola strain PY-22	0	0	0	135	30	0	0	0	0	8	0
otu674	k__Archaea;p__Euryarchaeota;NA;NA;NA;NA;NA;NA	0	0	0	0	0	76	0	96	0	0	0
otu675	k__Archaea;p__Euryarchaeota;c__Methanobacteria;o__Methanobacteriales;f__Methanobacteriaceae;g__Methanobrevibacter;s__Methanobrevibacter gottschalkii clade;i__none	0	0	0	0	0	99	0	0	72	0	0
otu676	k__Archaea;p__Euryarchaeota;c__Methanobacteria;o__Methanobacteriales;f__Methanobacteriaceae;g__Methanobrevibacter;s__Methanobrevibacter gottschalkii clade;i__none	0	0	0	0	0	59	0	21	91	0	0
otu677	k__Archaea;p__Euryarchaeota;NA;NA;NA;NA;NA;NA	0	49	35	0	0	36	0	0	0	0	51
otu678	k__Archaea;NA;NA;NA;NA;NA;NA;NA	0	0	0	0	0	0	0	0	38	61	72
otu679	k__Archaea;p__Euryarchaeota;NA;NA;NA;NA;NA;NA	0	0	0	0	0	0	0	0	0	79	92
otu680	k__Archaea;p__Euryarchaeota;NA;NA;NA;NA;NA;NA	0	0	0	0	0	0	0	0	0	42	129
otu681	k__Archaea;NA;NA;NA;NA;NA;NA;NA	0	0	0	0	0	0	0	0	0	37	134
otu682	k__Archaea;p__Euryarchaeota;NA;NA;NA;NA;NA;NA	0	0	0	92	44	0	0	0	0	0	35
otu683	k__Archaea;p__Euryarchaeota;NA;NA;NA;NA;NA;NA	0	0	0	75	0	0	0	50	0	45	0
otu684	k__Archaea;p__Euryarchaeota;NA;NA;NA;NA;NA;NA	0	0	0	0	41	0	0	0	0	79	50
otu685	k__Archaea;p__Euryarchaeota;NA;NA;NA;NA;NA;NA	56	0	114	0	0	0	0	0	0	0	0
otu686	k__Archaea;p__Euryarchaeota;c__Methanobacteria;o__Methanobacteriales;f__Methanobacteriaceae;g__Methanobrevibacter;s__Methanobrevibacter wolinii;i__none	42	76	52	0	0	0	0	0	0	0	0
otu687	k__Archaea;p__Euryarchaeota;NA;NA;NA;NA;NA;NA	0	0	0	0	0	0	0	27	0	56	86
otu688	k__Archaea;p__Euryarchaeota;NA;NA;NA;NA;NA;NA	0	0	0	0	0	78	0	46	24	0	20
otu689	k__Archaea;p__Euryarchaeota;NA;NA;NA;NA;NA;NA	0	0	42	0	0	0	0	76	0	0	50
otu690	k__Archaea;p__Euryarchaeota;NA;NA;NA;NA;NA;NA	0	0	0	0	0	0	0	42	27	40	59
otu691	k__Archaea;p__Euryarchaeota;NA;NA;NA;NA;NA;NA	0	0	0	0	0	0	0	0	52	44	72
otu692	k__Archaea;p__Euryarchaeota;c__Methanomicrobia;o__Methanomicrobiales;NA;NA;NA;NA	0	0	120	29	0	0	0	0	0	19	0
otu693	k__Archaea;p__Euryarchaeota;c__Thermoplasmata;o__Methanomassiliicoccales;f__Methanomassiliicoccaceae;NA;NA;NA	0	0	0	0	0	0	34	0	0	73	60
otu694	k__Archaea;p__Euryarchaeota;NA;NA;NA;NA;NA;NA	0	0	0	0	0	0	0	70	0	0	97
otu695	k__Archaea;p__Euryarchaeota;NA;NA;NA;NA;NA;NA	0	0	60	26	0	0	0	0	0	0	81
otu696	k__Archaea;p__Euryarchaeota;c__Methanobacteria;o__Methanobacteriales;f__Methanobacteriaceae;g__Methanobrevibacter;s__Methanobrevibacter gottschalkii clade;i__none	0	0	0	0	0	47	0	36	83	0	0
otu697	k__Archaea;p__Euryarchaeota;c__Methanobacteria;o__Methanobacteriales;f__Methanobacteriaceae;g__Methanobrevibacter;s__Methanobrevibacter gottschalkii clade;i__none	5	0	14	0	12	43	14	15	57	6	0
otu698	k__Archaea;p__Euryarchaeota;c__Methanobacteria;o__Methanobacteriales;f__Methanobacteriaceae;g__Methanobrevibacter;s__Methanobrevibacter gottschalkii clade;i__none	40	0	60	0	0	0	0	28	0	18	20
otu699	k__Archaea;NA;NA;NA;NA;NA;NA;NA	0	0	0	0	111	0	0	0	0	0	55
otu700	k__Archaea;p__Euryarchaeota;c__Methanomicrobia;o__Methanosarcinales;f__Methanosarcinaceae;g__Methanimicrococcus;s__Methanimicrococcus blatticola;i__Methanimicrococcus blatticola strain PY-22	0	0	0	166	0	0	0	0	0	0	0
otu701	k__Archaea;p__Euryarchaeota;NA;NA;NA;NA;NA;NA	0	0	0	0	0	165	0	0	0	0	0
otu702	k__Archaea;p__Euryarchaeota;c__Methanobacteria;o__Methanobacteriales;f__Methanobacteriaceae;g__Methanobrevibacter;s__Methanobrevibacter ruminantium clade;i__none	0	0	21	0	0	35	18	6	85	0	0
otu703	k__Archaea;p__Euryarchaeota;NA;NA;NA;NA;NA;NA	0	0	0	43	0	0	0	0	0	0	122
otu704	k__Archaea;NA;NA;NA;NA;NA;NA;NA	0	0	164	0	0	0	0	0	0	0	0
otu705	k__Archaea;p__Euryarchaeota;NA;NA;NA;NA;NA;NA	0	0	164	0	0	0	0	0	0	0	0
otu706	k__Archaea;NA;NA;NA;NA;NA;NA;NA	0	0	0	46	0	68	0	0	49	0	0
otu707	k__Archaea;p__Euryarchaeota;c__Thermoplasmata;o__Methanomassiliicoccales;f__Methanomassiliicoccaceae;g__Group10;s__Group10 sp.;i__none	0	0	0	0	22	0	11	0	46	28	56
otu708	k__Archaea;p__Euryarchaeota;c__Thermoplasmata;o__Methanomassiliicoccales;f__Methanomassiliicoccaceae;g__Group9;s__Group9 sp. ISO4-G1;i__Group9 sp. ISO4-G1	0	0	0	0	0	0	0	49	56	58	0
otu709	k__Archaea;p__Euryarchaeota;NA;NA;NA;NA;NA;NA	0	0	141	0	0	0	0	0	22	0	0
otu710	k__Archaea;p__Euryarchaeota;c__Methanobacteria;o__Methanobacteriales;f__Methanobacteriaceae;g__Methanosphaera;s__Methanosphaera sp. ISO3-F5;i__none	0	40	12	65	46	0	0	0	0	0	0
otu711	k__Archaea;p__Euryarchaeota;NA;NA;NA;NA;NA;NA	0	0	0	40	0	64	0	0	0	0	58
otu712	k__Archaea;p__Euryarchaeota;c__Methanobacteria;o__Methanobacteriales;f__Methanobacteriaceae;g__Methanosphaera;s__Methanosphaera sp. ISO3-F5;i__none	0	0	0	0	0	0	25	0	0	103	34
otu713	k__Archaea;p__Euryarchaeota;NA;NA;NA;NA;NA;NA	0	0	0	78	0	0	0	39	0	0	45
otu714	k__Archaea;p__Euryarchaeota;NA;NA;NA;NA;NA;NA	0	42	33	0	0	0	0	28	0	0	59
otu715	k__Archaea;NA;NA;NA;NA;NA;NA;NA	0	0	0	85	77	0	0	0	0	0	0
otu716	k__Archaea;p__Euryarchaeota;c__Thermoplasmata;o__Methanomassiliicoccales;f__Methanomassiliicoccaceae;g__Group10;s__Group10 sp.;i__none	0	0	0	14	25	30	0	11	18	20	43
otu717	k__Archaea;p__Euryarchaeota;c__Methanobacteria;o__Methanobacteriales;f__Methanobacteriaceae;g__Methanobrevibacter;s__Methanobrevibacter ruminantium clade;i__none	0	0	0	0	0	22	15	0	50	31	43
otu718	k__Archaea;p__Euryarchaeota;c__Methanobacteria;o__Methanobacteriales;f__Methanobacteriaceae;g__Methanobrevibacter;s__Methanobrevibacter gottschalkii clade;i__none	0	0	0	0	0	21	57	33	12	13	25
otu719	k__Archaea;p__Euryarchaeota;NA;NA;NA;NA;NA;NA	0	0	0	106	0	0	0	0	55	0	0
otu720	k__Archaea;p__Euryarchaeota;NA;NA;NA;NA;NA;NA	0	0	0	0	0	0	0	0	0	47	113
otu721	k__Archaea;p__Euryarchaeota;c__Methanococci;o__Methanococcales;NA;NA;NA;NA	0	0	0	97	0	0	0	0	0	0	49
otu722	k__Archaea;p__Euryarchaeota;c__Methanobacteria;o__Methanobacteriales;f__Methanobacteriaceae;g__Methanobrevibacter;s__Methanobrevibacter gottschalkii clade;i__none	23	15	28	25	50	0	0	12	6	0	0
otu723	k__Archaea;p__Euryarchaeota;NA;NA;NA;NA;NA;NA	0	0	0	94	65	0	0	0	0	0	0
otu724	k__Archaea;p__Euryarchaeota;c__Methanobacteria;o__Methanobacteriales;f__Methanobacteriaceae;g__Methanobrevibacter;s__Methanobrevibacter ruminantium clade;i__none	0	0	20	0	0	31	14	14	79	0	0
otu725	k__Archaea;p__Euryarchaeota;c__Methanobacteria;o__Methanobacteriales;f__Methanobacteriaceae;g__Methanobrevibacter;s__Methanobrevibacter gottschalkii clade;i__none	0	0	0	0	0	25	0	0	35	40	58
otu726	k__Archaea;p__Euryarchaeota;NA;NA;NA;NA;NA;NA	0	0	0	85	0	21	0	52	0	0	0
otu727	k__Archaea;p__Euryarchaeota;c__Methanobacteria;o__Methanobacteriales;f__Methanobacteriaceae;g__Methanobacterium;s__Methanobacterium alkaliphilum;i__Methanobacterium alkaliphilum strain WeN4	27	19	11	28	16	0	0	47	0	10	0
otu728	k__Archaea;p__Euryarchaeota;NA;NA;NA;NA;NA;NA	33	24	38	0	0	0	0	0	25	0	38
otu729	k__Archaea;p__Euryarchaeota;NA;NA;NA;NA;NA;NA	39	0	47	0	0	0	0	0	0	42	30
otu730	k__Archaea;p__Euryarchaeota;NA;NA;NA;NA;NA;NA	0	0	0	94	0	0	0	0	0	0	64
otu731	k__Archaea;p__Euryarchaeota;NA;NA;NA;NA;NA;NA	0	0	62	96	0	0	0	0	0	0	0
otu732	k__Archaea;p__Euryarchaeota;c__Methanobacteria;o__Methanobacteriales;f__Methanobacteriaceae;g__Methanobrevibacter;s__Methanobrevibacter acididurans;i__none	0	37	0	0	0	50	0	17	53	0	0
otu733	k__Archaea;p__Euryarchaeota;NA;NA;NA;NA;NA;NA	0	0	0	0	0	0	0	0	0	71	86
otu734	k__Archaea;p__Euryarchaeota;NA;NA;NA;NA;NA;NA	0	0	0	103	0	0	0	0	0	0	54
otu735	k__Archaea;p__Euryarchaeota;c__Methanomicrobia;NA;NA;NA;NA;NA	64	0	0	0	0	0	0	0	0	0	53
otu736	k__Archaea;p__Euryarchaeota;NA;NA;NA;NA;NA;NA	37	51	69	0	0	0	0	0	0	0	0
otu737	k__Archaea;p__Euryarchaeota;NA;NA;NA;NA;NA;NA	0	0	87	0	70	0	0	0	0	0	0
otu738	k__Archaea;p__Euryarchaeota;c__Methanobacteria;o__Methanobacteriales;f__Methanobacteriaceae;g__Methanobrevibacter;s__Methanobrevibacter smithii;i__Methanobrevibacter smithii strain PS	0	0	0	0	0	0	18	0	0	105	32
otu739	k__Archaea;p__Euryarchaeota;c__Methanobacteria;o__Methanobacteriales;f__Methanobacteriaceae;g__Methanobrevibacter;s__Methanobrevibacter gottschalkii clade;i__none	0	0	0	0	0	0	0	102	53	0	0
otu740	k__Archaea;p__Euryarchaeota;NA;NA;NA;NA;NA;NA	0	0	0	0	0	0	0	0	0	55	100
otu741	k__Archaea;NA;NA;NA;NA;NA;NA;NA	0	0	0	43	0	0	0	0	0	0	112
otu742	k__Archaea;p__Euryarchaeota;c__Methanobacteria;o__Methanobacteriales;f__Methanobacteriaceae;g__Methanosphaera;s__Methanosphaera sp. ISO3-F5;i__none	0	0	0	0	0	39	27	0	80	8	0
otu743	k__Archaea;p__Euryarchaeota;c__Methanobacteria;o__Methanobacteriales;f__Methanobacteriaceae;g__Methanobrevibacter;s__Methanobrevibacter gottschalkii clade;i__none	0	0	0	0	0	28	0	66	60	0	0
otu744	k__Archaea;p__Euryarchaeota;c__Methanobacteria;o__Methanobacteriales;f__Methanobacteriaceae;g__Methanobacterium;s__Methanobacterium alkaliphilum;i__Methanobacterium alkaliphilum strain WeN4	10	15	15	47	5	6	17	17	5	10	7
otu745	k__Archaea;NA;NA;NA;NA;NA;NA;NA	0	0	0	0	0	0	0	0	0	64	90
otu746	k__Archaea;NA;NA;NA;NA;NA;NA;NA	0	0	0	38	0	0	0	0	0	45	71
otu747	k__Archaea;p__Euryarchaeota;c__Methanobacteria;o__Methanobacteriales;f__Methanobacteriaceae;g__Methanobrevibacter;s__Methanobrevibacter gottschalkii clade;i__none	47	15	51	41	0	0	0	0	0	0	0
otu748	k__Archaea;NA;NA;NA;NA;NA;NA;NA	0	0	0	116	38	0	0	0	0	0	0
otu749	k__Archaea;NA;NA;NA;NA;NA;NA;NA	0	0	0	0	0	81	0	72	0	0	0
otu750	k__Archaea;p__Euryarchaeota;NA;NA;NA;NA;NA;NA	0	39	53	0	0	0	0	0	0	0	61
otu751	k__Archaea;p__Euryarchaeota;NA;NA;NA;NA;NA;NA	0	0	55	0	39	58	0	0	0	0	0
otu752	k__Archaea;p__Euryarchaeota;NA;NA;NA;NA;NA;NA	0	0	0	48	104	0	0	0	0	0	0
otu753	k__Archaea;p__Euryarchaeota;NA;NA;NA;NA;NA;NA	0	0	0	0	0	0	0	0	0	56	95
otu754	k__Archaea;p__Euryarchaeota;c__Methanobacteria;o__Methanobacteriales;f__Methanobacteriaceae;g__Methanobrevibacter;s__Methanobrevibacter gottschalkii clade;i__none	0	0	20	0	0	28	0	25	25	28	24
otu755	k__Archaea;p__Euryarchaeota;NA;NA;NA;NA;NA;NA	0	0	81	0	0	18	21	0	0	30	0
otu756	k__Archaea;NA;NA;NA;NA;NA;NA;NA	0	0	0	0	0	0	0	0	0	54	96
otu757	k__Archaea;p__Euryarchaeota;c__Methanobacteria;o__Methanobacteriales;f__Methanobacteriaceae;g__Methanobrevibacter;s__Methanobrevibacter ruminantium clade;NA	16	24	0	76	34	0	0	0	0	0	0
otu758	k__Archaea;p__Euryarchaeota;c__Methanobacteria;o__Methanobacteriales;f__Methanobacteriaceae;g__Methanobrevibacter;s__Methanobrevibacter gottschalkii clade;i__none	0	0	0	46	0	49	0	0	54	0	0
otu759	k__Archaea;p__Euryarchaeota;c__Thermoplasmata;o__Methanomassiliicoccales;f__Methanomassiliicoccaceae;NA;NA;NA	0	0	0	31	31	0	0	25	26	0	36
otu760	k__Archaea;p__Euryarchaeota;NA;NA;NA;NA;NA;NA	0	0	0	0	0	0	0	0	0	54	95
otu761	k__Archaea;p__Euryarchaeota;NA;NA;NA;NA;NA;NA	0	0	0	0	0	136	0	0	12	0	0
otu762	k__Archaea;p__Euryarchaeota;NA;NA;NA;NA;NA;NA	0	45	33	0	0	0	70	0	0	0	0
otu763	k__Archaea;p__Euryarchaeota;c__Methanobacteria;o__Methanobacteriales;f__Methanobacteriaceae;g__Methanobrevibacter;s__Methanobrevibacter gottschalkii clade;i__none	0	0	0	0	0	0	17	41	0	41	49
otu764	k__Archaea;p__Euryarchaeota;NA;NA;NA;NA;NA;NA	0	0	0	0	0	0	0	0	0	82	66
otu765	k__Archaea;p__Euryarchaeota;NA;NA;NA;NA;NA;NA	0	148	0	0	0	0	0	0	0	0	0
otu766	k__Archaea;p__Euryarchaeota;c__Methanobacteria;o__Methanobacteriales;f__Methanobacteriaceae;g__Methanosphaera;s__Methanosphaera sp. ISO3-F5;i__none	0	0	15	0	0	40	18	0	64	10	0
otu767	k__Archaea;p__Euryarchaeota;NA;NA;NA;NA;NA;NA	0	36	0	50	0	0	0	61	0	0	0
otu768	k__Archaea;p__Euryarchaeota;c__Methanomicrobia;NA;NA;NA;NA;NA	0	0	0	0	0	145	0	0	0	0	0
otu769	k__Archaea;p__Euryarchaeota;c__Methanobacteria;o__Methanobacteriales;f__Methanobacteriaceae;g__Methanobrevibacter;s__Methanobrevibacter gottschalkii clade;i__none	0	15	73	26	10	0	0	0	0	13	8
otu770	k__Archaea;p__Euryarchaeota;c__Thermoplasmata;o__Methanomassiliicoccales;f__Methanomassiliicoccaceae;g__Group9;s__Group9 sp.;i__none	0	68	0	77	0	0	0	0	0	0	0
otu771	k__Archaea;NA;NA;NA;NA;NA;NA;NA	0	0	0	0	0	44	0	0	42	22	36
otu772	k__Archaea;p__Euryarchaeota;NA;NA;NA;NA;NA;NA	0	0	0	84	0	0	0	0	0	0	60
otu773	k__Archaea;p__Euryarchaeota;c__Thermoplasmata;o__Methanomassiliicoccales;f__Methanomassiliicoccaceae;g__Group9;s__Group9 sp.;i__none	0	0	0	101	43	0	0	0	0	0	0
otu774	k__Archaea;p__Euryarchaeota;NA;NA;NA;NA;NA;NA	0	0	0	0	0	89	0	54	0	0	0
otu775	k__Archaea;p__Euryarchaeota;c__Methanobacteria;o__Methanobacteriales;f__Methanobacteriaceae;g__Methanobrevibacter;s__Methanobrevibacter ruminantium clade;i__none	0	11	0	0	0	32	0	0	40	36	24
otu776	k__Archaea;p__Euryarchaeota;c__Methanobacteria;o__Methanobacteriales;f__Methanobacteriaceae;g__Methanobrevibacter;s__Methanobrevibacter gottschalkii clade;i__none	0	0	41	0	0	0	0	61	0	0	41
otu777	k__Archaea;p__Euryarchaeota;NA;NA;NA;NA;NA;NA	0	0	0	0	0	0	0	0	0	58	85
otu778	k__Archaea;p__Euryarchaeota;c__Methanobacteria;o__Methanobacteriales;f__Methanobacteriaceae;g__Methanobrevibacter;s__Methanobrevibacter ruminantium clade;i__Methanobrevibacter ruminantium strain M1	18	19	10	74	22	0	0	0	0	0	0
otu779	k__Archaea;p__Euryarchaeota;c__Methanobacteria;o__Methanobacteriales;f__Methanobacteriaceae;g__Methanosphaera;s__Methanosphaera sp. ISO3-F5;i__none	0	25	18	54	46	0	0	0	0	0	0
otu780	k__Archaea;p__Euryarchaeota;NA;NA;NA;NA;NA;NA	0	0	0	36	0	28	0	0	78	0	0
otu781	k__Archaea;p__Euryarchaeota;c__Methanobacteria;o__Methanobacteriales;f__Methanobacteriaceae;g__Methanobrevibacter;s__Methanobrevibacter gottschalkii clade;i__none	0	0	0	0	0	27	0	58	57	0	0
otu782	k__Archaea;NA;NA;NA;NA;NA;NA;NA	0	0	0	142	0	0	0	0	0	0	0
otu783	k__Archaea;p__Euryarchaeota;c__Methanobacteria;o__Methanobacteriales;f__Methanobacteriaceae;g__Methanobrevibacter;s__Methanobrevibacter gottschalkii clade;i__none	0	0	0	0	0	52	0	0	89	0	0
otu784	k__Archaea;p__Euryarchaeota;c__Methanobacteria;o__Methanobacteriales;f__Methanobacteriaceae;g__Methanobrevibacter;s__Methanobrevibacter gottschalkii clade;i__none	0	0	0	53	0	51	0	0	37	0	0
otu785	k__Archaea;p__Euryarchaeota;NA;NA;NA;NA;NA;NA	0	0	0	0	0	0	0	0	0	0	141
otu786	k__Archaea;NA;NA;NA;NA;NA;NA;NA	0	0	0	93	0	0	0	0	0	0	48
otu787	k__Archaea;NA;NA;NA;NA;NA;NA;NA	0	0	0	141	0	0	0	0	0	0	0
otu788	k__Archaea;p__Euryarchaeota;NA;NA;NA;NA;NA;NA	0	0	0	78	63	0	0	0	0	0	0
otu789	k__Archaea;p__Euryarchaeota;c__Methanobacteria;o__Methanobacteriales;f__Methanobacteriaceae;g__Methanobrevibacter;s__Methanobrevibacter gottschalkii clade;i__none	17	9	29	2	18	5	25	11	11	9	4
otu790	k__Archaea;NA;NA;NA;NA;NA;NA;NA	0	0	0	0	0	0	0	0	0	140	0
otu791	k__Archaea;p__Euryarchaeota;NA;NA;NA;NA;NA;NA	0	0	0	0	0	0	0	0	0	58	82
otu792	k__Archaea;NA;NA;NA;NA;NA;NA;NA	0	0	0	99	41	0	0	0	0	0	0
otu793	k__Archaea;p__Euryarchaeota;c__Methanobacteria;o__Methanobacteriales;f__Methanobacteriaceae;g__Methanobrevibacter;s__Methanobrevibacter gottschalkii clade;i__none	29	0	49	0	18	0	0	19	0	9	15
otu794	k__Archaea;p__Euryarchaeota;NA;NA;NA;NA;NA;NA	0	0	0	0	0	0	0	0	0	42	86
otu795	k__Archaea;p__Euryarchaeota;NA;NA;NA;NA;NA;NA	0	139	0	0	0	0	0	0	0	0	0
otu796	k__Archaea;p__Euryarchaeota;c__Methanobacteria;o__Methanobacteriales;f__Methanobacteriaceae;g__Methanobrevibacter;s__Methanobrevibacter ruminantium clade;i__none	0	0	21	0	0	37	11	6	63	0	0
otu797	k__Archaea;p__Euryarchaeota;NA;NA;NA;NA;NA;NA	0	0	0	41	0	0	0	43	20	0	34
otu798	k__Archaea;p__Euryarchaeota;c__Methanobacteria;o__Methanobacteriales;f__Methanobacteriaceae;g__Methanobrevibacter;s__Methanobrevibacter gottschalkii clade;i__none	0	0	34	0	0	0	0	43	0	61	0
otu799	k__Archaea;NA;NA;NA;NA;NA;NA;NA	0	0	0	0	0	0	0	0	21	117	0
otu800	k__Archaea;p__Euryarchaeota;NA;NA;NA;NA;NA;NA	0	0	0	61	0	0	0	0	0	0	77
otu801	k__Archaea;p__Euryarchaeota;NA;NA;NA;NA;NA;NA	0	57	81	0	0	0	0	0	0	0	0
otu802	k__Archaea;p__Euryarchaeota;c__Methanobacteria;o__Methanobacteriales;f__Methanobacteriaceae;g__Methanobrevibacter;s__Methanobrevibacter ruminantium clade;NA	0	0	138	0	0	0	0	0	0	0	0
otu803	k__Archaea;p__Euryarchaeota;c__Methanobacteria;o__Methanobacteriales;f__Methanobacteriaceae;g__Methanobrevibacter;s__Methanobrevibacter acididurans;i__none	0	0	0	0	0	78	0	0	59	0	0
otu804	k__Archaea;p__Euryarchaeota;c__Methanobacteria;o__Methanobacteriales;f__Methanobacteriaceae;g__Methanosphaera;s__Methanosphaera sp. ISO3-F5;i__none	0	0	8	0	0	33	17	12	61	6	0
otu805	k__Archaea;p__Euryarchaeota;c__Methanobacteria;o__Methanobacteriales;f__Methanobacteriaceae;g__Methanobrevibacter;s__Methanobrevibacter gottschalkii clade;i__none	0	7	0	57	17	31	4	3	18	0	0
otu806	k__Archaea;p__Euryarchaeota;c__Thermoplasmata;o__Methanomassiliicoccales;f__Methanomassiliicoccaceae;g__Group10;s__Group10 sp.;i__none	0	0	0	39	28	0	0	0	21	34	15
otu807	k__Archaea;p__Euryarchaeota;NA;NA;NA;NA;NA;NA	0	0	137	0	0	0	0	0	0	0	0
otu808	k__Archaea;p__Crenarchaeota;c__Thermoprotei;o__Sulfolobales;f__Sulfolobaceae;g__Sulfolobus;s__Sulfolobus thuringiensis;i__Sulfolobus thuringiensis strain Ron12/I	0	0	0	0	0	136	0	0	0	0	0
otu809	k__Archaea;p__Euryarchaeota;c__Methanobacteria;o__Methanobacteriales;f__Methanobacteriaceae;g__Methanobrevibacter;s__Methanobrevibacter gottschalkii clade;i__none	8	0	6	0	10	31	19	7	50	5	0
otu810	k__Archaea;p__Euryarchaeota;NA;NA;NA;NA;NA;NA	0	0	0	58	0	0	0	0	0	78	0
otu811	k__Archaea;p__Euryarchaeota;NA;NA;NA;NA;NA;NA	0	0	0	97	39	0	0	0	0	0	0
otu812	k__Archaea;p__Euryarchaeota;NA;NA;NA;NA;NA;NA	0	0	0	0	0	46	0	0	89	0	0
otu813	k__Archaea;p__Euryarchaeota;NA;NA;NA;NA;NA;NA	0	0	29	37	0	26	0	0	0	0	43
otu814	k__Archaea;p__Euryarchaeota;c__Thermoplasmata;o__Methanomassiliicoccales;f__Methanomassiliicoccaceae;NA;NA;NA	0	0	0	29	20	0	0	36	0	29	21
otu815	k__Archaea;p__Euryarchaeota;NA;NA;NA;NA;NA;NA	0	0	119	0	0	0	0	16	0	0	0
otu816	k__Archaea;p__Euryarchaeota;NA;NA;NA;NA;NA;NA	0	40	68	0	0	0	0	0	27	0	0
otu817	k__Archaea;p__Euryarchaeota;c__Methanobacteria;o__Methanobacteriales;f__Methanobacteriaceae;g__Methanobrevibacter;NA;NA	73	0	0	0	0	0	0	0	0	62	0
otu818	k__Archaea;p__Euryarchaeota;c__Methanobacteria;o__Methanobacteriales;f__Methanobacteriaceae;g__Methanobrevibacter;s__Methanobrevibacter gottschalkii clade;i__none	0	0	0	0	0	0	0	0	0	61	74
otu819	k__Archaea;p__Euryarchaeota;c__Methanobacteria;o__Methanobacteriales;f__Methanobacteriaceae;g__Methanobrevibacter;s__Methanobrevibacter gottschalkii clade;i__none	0	0	0	39	0	63	0	0	32	0	0
otu820	k__Archaea;p__Euryarchaeota;NA;NA;NA;NA;NA;NA	0	87	0	0	0	0	0	0	47	0	0
otu821	k__Archaea;p__Euryarchaeota;NA;NA;NA;NA;NA;NA	0	0	0	0	0	57	0	0	76	0	0
otu822	k__Archaea;p__Euryarchaeota;c__Methanobacteria;o__Methanobacteriales;f__Methanobacteriaceae;g__Methanobrevibacter;s__Methanobrevibacter gottschalkii clade;i__none	0	0	0	0	0	0	133	0	0	0	0
otu823	k__Archaea;p__Euryarchaeota;NA;NA;NA;NA;NA;NA	0	0	0	0	0	0	0	133	0	0	0
otu824	k__Archaea;p__Euryarchaeota;c__Methanobacteria;o__Methanobacteriales;f__Methanobacteriaceae;g__Methanobacterium;s__Methanobacterium alkaliphilum;i__Methanobacterium alkaliphilum strain WeN4	20	15	16	30	13	0	0	33	0	6	0
otu825	k__Archaea;p__Euryarchaeota;NA;NA;NA;NA;NA;NA	0	0	0	0	0	0	0	0	0	91	42
otu826	k__Archaea;NA;NA;NA;NA;NA;NA;NA	0	0	0	55	0	53	0	0	0	0	24
otu827	k__Archaea;p__Euryarchaeota;NA;NA;NA;NA;NA;NA	0	0	0	0	0	0	0	0	73	59	0
otu828	k__Archaea;p__Euryarchaeota;NA;NA;NA;NA;NA;NA	0	0	0	0	0	0	0	0	0	98	34
otu829	k__Archaea;p__Euryarchaeota;NA;NA;NA;NA;NA;NA	0	0	132	0	0	0	0	0	0	0	0
otu830	k__Archaea;p__Euryarchaeota;NA;NA;NA;NA;NA;NA	0	0	0	0	0	83	48	0	0	0	0
otu831	k__Archaea;p__Euryarchaeota;NA;NA;NA;NA;NA;NA	0	0	0	66	0	43	22	0	0	0	0
otu832	k__Archaea;p__Euryarchaeota;c__Methanobacteria;o__Methanobacteriales;f__Methanobacteriaceae;g__Methanobrevibacter;NA;NA	0	0	0	0	0	27	31	0	26	13	34
otu833	k__Archaea;p__Euryarchaeota;NA;NA;NA;NA;NA;NA	0	0	0	37	0	0	94	0	0	0	0
otu834	k__Archaea;p__Euryarchaeota;NA;NA;NA;NA;NA;NA	0	0	0	65	0	0	0	66	0	0	0
otu835	k__Archaea;p__Euryarchaeota;c__Thermoplasmata;o__Methanomassiliicoccales;f__Methanomassiliicoccaceae;NA;NA;NA	0	0	0	96	0	0	0	35	0	0	0
otu836	k__Archaea;p__Euryarchaeota;NA;NA;NA;NA;NA;NA	0	0	0	0	0	0	0	0	0	0	131
otu837	k__Archaea;p__Euryarchaeota;NA;NA;NA;NA;NA;NA	0	0	0	0	41	0	0	0	0	0	90
otu838	k__Archaea;p__Euryarchaeota;NA;NA;NA;NA;NA;NA	77	0	54	0	0	0	0	0	0	0	0
otu839	k__Archaea;p__Euryarchaeota;c__Methanobacteria;o__Methanobacteriales;f__Methanobacteriaceae;g__Methanobrevibacter;s__Methanobrevibacter gottschalkii clade;i__none	0	0	0	35	0	60	0	0	35	0	0
otu840	k__Archaea;NA;NA;NA;NA;NA;NA;NA	0	130	0	0	0	0	0	0	0	0	0
otu841	k__Archaea;p__Euryarchaeota;c__Thermoplasmata;o__Methanomassiliicoccales;f__Methanomassiliicoccaceae;NA;NA;NA	0	0	0	62	68	0	0	0	0	0	0
otu842	k__Archaea;p__Euryarchaeota;NA;NA;NA;NA;NA;NA	0	0	0	83	0	46	0	0	0	0	0
otu843	k__Archaea;p__Euryarchaeota;NA;NA;NA;NA;NA;NA	40	0	35	0	0	29	0	0	0	25	0
otu844	k__Archaea;p__Euryarchaeota;c__Thermoplasmata;o__Methanomassiliicoccales;f__Methanomassiliicoccaceae;NA;NA;NA	0	0	0	0	10	0	0	40	31	24	24
otu845	k__Archaea;p__Euryarchaeota;NA;NA;NA;NA;NA;NA	0	0	0	50	0	0	0	24	0	0	55
otu846	k__Archaea;p__Euryarchaeota;NA;NA;NA;NA;NA;NA	0	0	46	0	0	0	0	0	0	0	83
otu847	k__Archaea;p__Euryarchaeota;c__Methanobacteria;o__Methanobacteriales;f__Methanobacteriaceae;g__Methanobrevibacter;NA;NA	0	0	0	0	0	27	32	0	29	8	32
otu848	k__Archaea;p__Euryarchaeota;NA;NA;NA;NA;NA;NA	0	0	0	0	0	0	0	38	0	39	51
otu849	k__Archaea;NA;NA;NA;NA;NA;NA;NA	0	7	0	0	0	0	0	0	0	43	77
otu850	k__Archaea;p__Euryarchaeota;NA;NA;NA;NA;NA;NA	0	0	0	0	0	0	0	0	0	38	89
otu851	k__Archaea;p__Euryarchaeota;NA;NA;NA;NA;NA;NA	0	0	0	0	0	0	0	0	0	0	127
otu852	k__Archaea;p__Euryarchaeota;NA;NA;NA;NA;NA;NA	0	0	0	58	0	0	0	0	0	0	69
otu853	k__Archaea;p__Euryarchaeota;c__Methanobacteria;o__Methanobacteriales;f__Methanobacteriaceae;g__Methanobrevibacter;s__Methanobrevibacter wolinii;i__none	17	17	0	0	0	42	19	0	31	0	0
otu854	k__Archaea;p__Euryarchaeota;NA;NA;NA;NA;NA;NA	0	0	0	31	0	0	0	62	0	0	33
otu855	k__Archaea;NA;NA;NA;NA;NA;NA;NA	0	0	0	0	0	0	0	0	0	37	89
otu856	k__Archaea;NA;NA;NA;NA;NA;NA;NA	0	0	102	0	0	0	0	0	0	24	0
otu857	k__Archaea;p__Euryarchaeota;NA;NA;NA;NA;NA;NA	0	0	0	126	0	0	0	0	0	0	0
otu858	k__Archaea;p__Euryarchaeota;NA;NA;NA;NA;NA;NA	0	0	0	0	0	59	0	0	0	0	66
otu859	k__Archaea;p__Euryarchaeota;c__Methanobacteria;o__Methanobacteriales;f__Methanobacteriaceae;g__Methanobacterium;s__Methanobacterium alkaliphilum;i__Methanobacterium alkaliphilum strain WeN4	25	11	12	26	11	0	0	35	0	5	0
otu860	k__Archaea;NA;NA;NA;NA;NA;NA;NA	0	0	0	38	0	0	0	30	0	0	57
otu861	k__Archaea;p__Euryarchaeota;c__Thermoplasmata;o__Methanomassiliicoccales;f__Methanomassiliicoccaceae;g__Group10;s__Group10 sp.;i__none	0	0	0	0	61	0	0	0	64	0	0
otu862	k__Archaea;p__Euryarchaeota;NA;NA;NA;NA;NA;NA	0	0	0	0	0	0	0	0	0	57	68
otu863	k__Archaea;NA;NA;NA;NA;NA;NA;NA	0	0	0	0	0	0	0	0	0	47	78
otu864	k__Archaea;p__Euryarchaeota;NA;NA;NA;NA;NA;NA	0	0	0	0	0	0	0	0	0	47	78
otu865	k__Archaea;p__Euryarchaeota;NA;NA;NA;NA;NA;NA	0	0	0	0	0	0	0	0	0	124	0
otu866	k__Archaea;p__Euryarchaeota;NA;NA;NA;NA;NA;NA	0	0	0	0	0	0	0	0	0	71	53
otu867	k__Archaea;p__Euryarchaeota;NA;NA;NA;NA;NA;NA	0	0	0	0	0	65	0	0	58	0	0
otu868	k__Archaea;NA;NA;NA;NA;NA;NA;NA	0	0	0	80	0	43	0	0	0	0	0
otu869	k__Archaea;p__Euryarchaeota;NA;NA;NA;NA;NA;NA	0	0	0	0	0	0	0	123	0	0	0
otu870	k__Archaea;p__Euryarchaeota;c__Methanobacteria;o__Methanobacteriales;f__Methanobacteriaceae;g__Methanobrevibacter;s__Methanobrevibacter gottschalkii clade;i__none	36	15	21	27	6	0	0	0	10	8	0
otu871	k__Archaea;p__Euryarchaeota;NA;NA;NA;NA;NA;NA	0	27	0	0	0	0	0	0	0	41	55
otu872	k__Archaea;p__Euryarchaeota;NA;NA;NA;NA;NA;NA	0	0	0	0	0	0	0	0	0	0	123
otu873	k__Archaea;p__Euryarchaeota;NA;NA;NA;NA;NA;NA	0	0	0	0	0	0	0	45	0	43	34
otu874	k__Archaea;NA;NA;NA;NA;NA;NA;NA	0	0	0	0	0	0	0	0	0	45	77
otu875	k__Archaea;p__Euryarchaeota;NA;NA;NA;NA;NA;NA	0	0	0	57	65	0	0	0	0	0	0
otu876	k__Archaea;p__Euryarchaeota;c__Methanobacteria;o__Methanobacteriales;f__Methanobacteriaceae;g__Methanobrevibacter;s__Methanobrevibacter gottschalkii clade;i__none	0	0	0	13	0	65	0	3	40	0	0
otu877	k__Archaea;p__Euryarchaeota;c__Methanobacteria;o__Methanobacteriales;f__Methanobacteriaceae;g__Methanosphaera;s__Methanosphaera sp. ISO3-F5;i__none	0	0	0	0	0	27	11	25	52	6	0
otu878	k__Archaea;p__Euryarchaeota;c__Methanobacteria;o__Methanobacteriales;f__Methanobacteriaceae;g__Methanobrevibacter;s__Methanobrevibacter gottschalkii clade;i__none	0	9	0	51	18	26	3	3	11	0	0
otu879	k__Archaea;p__Euryarchaeota;c__Methanobacteria;o__Methanobacteriales;f__Methanobacteriaceae;g__Methanobrevibacter;s__Methanobrevibacter smithii;i__Methanobrevibacter smithii strain PS	0	0	0	0	0	15	17	69	20	0	0
otu880	k__Archaea;p__Euryarchaeota;NA;NA;NA;NA;NA;NA	74	0	47	0	0	0	0	0	0	0	0
otu881	k__Archaea;p__Euryarchaeota;NA;NA;NA;NA;NA;NA	0	52	69	0	0	0	0	0	0	0	0
otu882	k__Archaea;p__Euryarchaeota;c__Methanobacteria;o__Methanobacteriales;f__Methanobacteriaceae;g__Methanosphaera;s__Methanosphaera sp. ISO3-F5;i__none	0	35	7	47	32	0	0	0	0	0	0
otu883	k__Archaea;p__Euryarchaeota;NA;NA;NA;NA;NA;NA	0	0	0	121	0	0	0	0	0	0	0
otu884	k__Archaea;p__Euryarchaeota;NA;NA;NA;NA;NA;NA	0	0	0	0	0	54	0	0	66	0	0
otu885	k__Archaea;p__Euryarchaeota;NA;NA;NA;NA;NA;NA	0	0	0	65	0	25	0	0	0	0	30
otu886	k__Archaea;p__Euryarchaeota;NA;NA;NA;NA;NA;NA	0	0	0	0	20	0	37	63	0	0	0
otu887	k__Archaea;p__Euryarchaeota;NA;NA;NA;NA;NA;NA	0	0	0	0	0	0	0	0	120	0	0
otu888	k__Archaea;p__Euryarchaeota;NA;NA;NA;NA;NA;NA	0	43	60	0	0	0	0	0	0	0	17
otu889	k__Archaea;p__Euryarchaeota;c__Methanobacteria;o__Methanobacteriales;f__Methanobacteriaceae;g__Methanobrevibacter;s__Methanobrevibacter ruminantium clade;NA	19	10	0	65	26	0	0	0	0	0	0
otu890	k__Archaea;p__Euryarchaeota;NA;NA;NA;NA;NA;NA	0	47	73	0	0	0	0	0	0	0	0
otu891	k__Archaea;NA;NA;NA;NA;NA;NA;NA	0	0	120	0	0	0	0	0	0	0	0
otu892	k__Archaea;p__Euryarchaeota;NA;NA;NA;NA;NA;NA	0	49	0	0	0	70	0	0	0	0	0
otu893	k__Archaea;p__Euryarchaeota;c__Methanobacteria;o__Methanobacteriales;f__Methanobacteriaceae;g__Methanobrevibacter;s__Methanobrevibacter gottschalkii clade;NA	19	22	11	26	0	29	0	0	10	2	0
otu894	k__Archaea;p__Euryarchaeota;NA;NA;NA;NA;NA;NA	0	0	0	0	0	0	53	0	66	0	0
otu895	k__Archaea;p__Euryarchaeota;NA;NA;NA;NA;NA;NA	0	88	0	0	0	0	0	31	0	0	0
otu896	k__Archaea;p__Euryarchaeota;NA;NA;NA;NA;NA;NA	0	0	0	0	0	0	0	0	0	0	119
otu897	k__Archaea;p__Euryarchaeota;c__Methanobacteria;o__Methanobacteriales;f__Methanobacteriaceae;g__Methanosphaera;s__Methanosphaera sp. ISO3-F5;i__none	69	50	0	0	0	0	0	0	0	0	0
otu898	k__Archaea;p__Euryarchaeota;c__Methanomicrobia;o__Methanosarcinales;f__Methanosarcinaceae;g__Methanimicrococcus;s__Methanimicrococcus blatticola;i__Methanimicrococcus blatticola strain PY-22	0	0	0	119	0	0	0	0	0	0	0
otu899	k__Archaea;p__Euryarchaeota;c__Methanobacteria;o__Methanobacteriales;f__Methanobacteriaceae;g__Methanobrevibacter;s__Methanobrevibacter ruminantium clade;i__none	0	0	0	61	58	0	0	0	0	0	0
otu900	k__Archaea;p__Euryarchaeota;c__Methanomicrobia;NA;NA;NA;NA;NA	0	0	28	0	7	0	0	83	0	0	0
otu901	k__Archaea;p__Euryarchaeota;c__Methanococci;o__Methanococcales;f__Methanocaldococcaceae;g__Methanocaldococcus;NA;NA	0	0	0	0	0	0	0	61	57	0	0
otu902	k__Archaea;p__Euryarchaeota;NA;NA;NA;NA;NA;NA	0	0	55	23	0	0	0	40	0	0	0
otu903	k__Archaea;p__Euryarchaeota;c__Methanobacteria;o__Methanobacteriales;f__Methanobacteriaceae;g__Methanosphaera;s__Methanosphaera sp. ISO3-F5;i__none	43	21	25	0	0	0	0	12	17	0	0
otu904	k__Archaea;p__Euryarchaeota;NA;NA;NA;NA;NA;NA	0	0	0	0	0	0	0	0	0	39	79
otu905	k__Archaea;p__Euryarchaeota;c__Methanobacteria;o__Methanobacteriales;f__Methanobacteriaceae;g__Methanobrevibacter;s__Methanobrevibacter ruminantium clade;NA	39	34	0	45	0	0	0	0	0	0	0
otu906	k__Archaea;p__Euryarchaeota;NA;NA;NA;NA;NA;NA	0	0	0	0	0	0	0	0	0	48	69
otu907	k__Archaea;p__Euryarchaeota;NA;NA;NA;NA;NA;NA	0	0	0	0	0	116	0	0	0	0	0
otu908	k__Archaea;p__Euryarchaeota;NA;NA;NA;NA;NA;NA	0	0	20	0	51	32	0	0	0	0	13
otu909	k__Archaea;p__Euryarchaeota;NA;NA;NA;NA;NA;NA	0	0	0	0	0	26	0	0	0	27	63
otu910	k__Archaea;p__Euryarchaeota;c__Methanobacteria;o__Methanobacteriales;f__Methanobacteriaceae;g__Methanobrevibacter;s__Methanobrevibacter gottschalkii clade;i__none	0	0	0	0	0	0	116	0	0	0	0
otu911	k__Archaea;p__Euryarchaeota;c__Methanobacteria;o__Methanobacteriales;f__Methanobacteriaceae;g__Methanobrevibacter;s__Methanobrevibacter smithii;i__Methanobrevibacter smithii strain PS	0	0	0	0	0	0	17	0	0	76	23
otu912	k__Archaea;p__Euryarchaeota;c__Methanobacteria;o__Methanobacteriales;f__Methanobacteriaceae;g__Methanobrevibacter;s__Methanobrevibacter gottschalkii clade;i__none	0	0	0	54	0	0	0	0	62	0	0
otu913	k__Archaea;p__Euryarchaeota;NA;NA;NA;NA;NA;NA	0	0	0	116	0	0	0	0	0	0	0
otu914	k__Archaea;p__Euryarchaeota;NA;NA;NA;NA;NA;NA	0	0	0	0	41	0	0	0	0	74	0
otu915	k__Archaea;p__Euryarchaeota;NA;NA;NA;NA;NA;NA	0	0	0	0	0	0	0	0	0	34	81
otu916	k__Archaea;p__Euryarchaeota;NA;NA;NA;NA;NA;NA	0	0	7	0	0	0	0	0	0	0	108
otu917	k__Archaea;p__Euryarchaeota;NA;NA;NA;NA;NA;NA	0	0	0	52	0	0	0	0	0	0	63
otu918	k__Archaea;p__Euryarchaeota;NA;NA;NA;NA;NA;NA	63	0	52	0	0	0	0	0	0	0	0
otu919	k__Archaea;p__Euryarchaeota;NA;NA;NA;NA;NA;NA	0	15	0	0	0	19	0	0	48	32	0
otu920	k__Archaea;p__Euryarchaeota;c__Methanomicrobia;o__Methanomicrobiales;f__Methanomicrobiaceae;g__Methanomicrobium;s__Methanomicrobium mobile;i__none	0	0	0	63	33	10	0	0	0	8	0
otu921	k__Archaea;p__Euryarchaeota;c__Thermoplasmata;o__Methanomassiliicoccales;f__Methanomassiliicoccaceae;g__Group10;s__Group10 sp.;i__none	0	0	0	0	39	0	0	0	0	43	32
otu922	k__Archaea;p__Euryarchaeota;c__Methanomicrobia;NA;NA;NA;NA;NA	0	0	0	0	0	0	0	0	0	0	114
otu923	k__Archaea;NA;NA;NA;NA;NA;NA;NA	0	0	0	0	0	0	0	0	0	0	114
otu924	k__Archaea;p__Euryarchaeota;NA;NA;NA;NA;NA;NA	45	37	32	0	0	0	0	0	0	0	0
otu925	k__Archaea;p__Euryarchaeota;NA;NA;NA;NA;NA;NA	25	89	0	0	0	0	0	0	0	0	0
otu926	k__Archaea;p__Euryarchaeota;c__Methanobacteria;o__Methanobacteriales;f__Methanobacteriaceae;g__Methanobrevibacter;s__Methanobrevibacter ruminantium clade;i__none	0	0	0	0	0	23	0	0	35	27	28
otu927	k__Archaea;p__Euryarchaeota;c__Methanobacteria;o__Methanobacteriales;f__Methanobacteriaceae;g__Methanobrevibacter;s__Methanobrevibacter gottschalkii clade;i__none	26	7	8	32	19	4	2	3	12	0	0
otu928	k__Archaea;p__Euryarchaeota;NA;NA;NA;NA;NA;NA	0	0	49	0	0	0	0	0	64	0	0
otu929	k__Archaea;p__Euryarchaeota;NA;NA;NA;NA;NA;NA	0	0	0	0	0	0	0	0	0	67	46
otu930	k__Archaea;p__Euryarchaeota;NA;NA;NA;NA;NA;NA	0	0	0	0	0	0	0	0	0	37	76
otu931	k__Archaea;p__Euryarchaeota;c__Methanomicrobia;o__Methanosarcinales;f__Methanosarcinaceae;g__Methanimicrococcus;s__Methanimicrococcus blatticola;i__Methanimicrococcus blatticola strain PY-22	0	0	0	113	0	0	0	0	0	0	0
otu932	k__Archaea;p__Euryarchaeota;c__Thermoplasmata;o__Methanomassiliicoccales;f__Methanomassiliicoccaceae;g__Group9;s__Group9 sp.;i__none	0	0	0	65	48	0	0	0	0	0	0
otu933	k__Archaea;p__Euryarchaeota;c__Methanobacteria;o__Methanobacteriales;f__Methanobacteriaceae;g__Methanobrevibacter;NA;NA	0	0	0	0	0	0	13	0	0	77	22
otu934	k__Archaea;NA;NA;NA;NA;NA;NA;NA	0	0	0	0	0	0	0	82	0	0	30
otu935	k__Archaea;p__Euryarchaeota;NA;NA;NA;NA;NA;NA	0	0	17	0	0	0	0	48	47	0	0
otu936	k__Archaea;p__Euryarchaeota;NA;NA;NA;NA;NA;NA	0	56	0	0	0	0	0	0	56	0	0
otu937	k__Archaea;p__Euryarchaeota;NA;NA;NA;NA;NA;NA	0	0	0	0	0	0	0	0	0	30	82
otu938	k__Archaea;p__Euryarchaeota;NA;NA;NA;NA;NA;NA	0	49	44	0	0	0	0	0	0	19	0
otu939	k__Archaea;p__Euryarchaeota;NA;NA;NA;NA;NA;NA	112	0	0	0	0	0	0	0	0	0	0
otu940	k__Archaea;p__Euryarchaeota;NA;NA;NA;NA;NA;NA	52	0	60	0	0	0	0	0	0	0	0
otu941	k__Archaea;p__Euryarchaeota;NA;NA;NA;NA;NA;NA	0	0	112	0	0	0	0	0	0	0	0
otu942	k__Archaea;p__Euryarchaeota;c__Methanomicrobia;NA;NA;NA;NA;NA	0	0	0	0	0	111	0	0	0	0	0
otu943	k__Archaea;p__Euryarchaeota;NA;NA;NA;NA;NA;NA	0	0	0	0	0	0	0	111	0	0	0
otu944	k__Archaea;p__Euryarchaeota;NA;NA;NA;NA;NA;NA	0	0	0	0	0	0	0	0	111	0	0
otu945	k__Archaea;p__Euryarchaeota;NA;NA;NA;NA;NA;NA	0	0	0	0	0	0	0	0	35	37	39
otu946	k__Archaea;p__Euryarchaeota;c__Methanobacteria;o__Methanobacteriales;f__Methanobacteriaceae;g__Methanobrevibacter;s__Methanobrevibacter gottschalkii clade;i__none	0	0	0	0	0	0	0	0	29	34	48
otu947	k__Archaea;NA;NA;NA;NA;NA;NA;NA	0	0	0	0	0	0	0	0	0	41	70
otu948	k__Archaea;p__Euryarchaeota;NA;NA;NA;NA;NA;NA	0	0	47	0	0	0	0	0	0	0	64
otu949	k__Archaea;p__Euryarchaeota;NA;NA;NA;NA;NA;NA	0	69	42	0	0	0	0	0	0	0	0
otu950	k__Archaea;p__Euryarchaeota;NA;NA;NA;NA;NA;NA	0	0	52	59	0	0	0	0	0	0	0
otu951	k__Archaea;p__Euryarchaeota;c__Methanomicrobia;o__Methanosarcinales;f__Methanosarcinaceae;g__Methanimicrococcus;s__Methanimicrococcus blatticola;i__Methanimicrococcus blatticola strain PY-22	0	0	0	84	27	0	0	0	0	0	0
otu952	k__Archaea;p__Euryarchaeota;NA;NA;NA;NA;NA;NA	0	0	0	0	0	110	0	0	0	0	0
otu953	k__Archaea;p__Euryarchaeota;c__Methanobacteria;o__Methanobacteriales;f__Methanobacteriaceae;g__Methanobrevibacter;s__Methanobrevibacter gottschalkii clade;i__none	30	0	27	27	0	0	1	5	7	10	3
otu954	k__Archaea;p__Euryarchaeota;NA;NA;NA;NA;NA;NA	0	0	0	47	0	0	0	63	0	0	0
otu955	k__Archaea;p__Euryarchaeota;NA;NA;NA;NA;NA;NA	0	0	0	64	0	0	0	0	0	46	0
otu956	k__Archaea;p__Euryarchaeota;NA;NA;NA;NA;NA;NA	0	0	46	0	0	0	0	0	0	0	64
otu957	k__Archaea;NA;NA;NA;NA;NA;NA;NA	0	0	0	60	0	0	0	0	0	0	50
otu958	k__Archaea;p__Euryarchaeota;NA;NA;NA;NA;NA;NA	0	64	0	0	0	0	0	0	0	0	46
otu959	k__Archaea;p__Euryarchaeota;c__Methanobacteria;o__Methanobacteriales;f__Methanobacteriaceae;g__Methanosphaera;s__Methanosphaera sp. ISO3-F5;i__none	0	26	9	30	45	0	0	0	0	0	0
otu960	k__Archaea;p__Euryarchaeota;c__Thermoplasmata;o__Methanomassiliicoccales;f__Methanomassiliicoccaceae;g__Group9;NA;NA	0	0	0	110	0	0	0	0	0	0	0
otu961	k__Archaea;p__Euryarchaeota;c__Thermoplasmata;o__Methanomassiliicoccales;f__Methanomassiliicoccaceae;NA;NA;NA	0	0	0	0	0	23	0	27	0	32	27
otu962	k__Archaea;p__Euryarchaeota;c__Methanobacteria;o__Methanobacteriales;f__Methanobacteriaceae;NA;NA;NA	28	31	0	0	10	11	0	14	0	0	15
otu963	k__Archaea;p__Euryarchaeota;NA;NA;NA;NA;NA;NA	0	52	0	0	0	0	13	0	44	0	0
otu964	k__Archaea;p__Euryarchaeota;NA;NA;NA;NA;NA;NA	0	0	0	0	64	0	0	0	24	21	0
otu965	k__Archaea;p__Euryarchaeota;NA;NA;NA;NA;NA;NA	0	0	0	0	0	0	0	0	0	0	109
otu966	k__Archaea;p__Euryarchaeota;NA;NA;NA;NA;NA;NA	0	0	0	0	0	0	0	0	0	0	109
otu967	k__Archaea;p__Euryarchaeota;NA;NA;NA;NA;NA;NA	0	0	0	0	0	0	0	0	0	0	109
otu968	k__Archaea;p__Euryarchaeota;c__Methanobacteria;o__Methanobacteriales;f__Methanobacteriaceae;g__Methanobrevibacter;s__Methanobrevibacter gottschalkii clade;i__none	33	11	39	21	5	0	0	0	0	0	0
otu969	k__Archaea;p__Euryarchaeota;NA;NA;NA;NA;NA;NA	0	76	0	33	0	0	0	0	0	0	0
otu970	k__Archaea;p__Euryarchaeota;c__Methanomicrobia;NA;NA;NA;NA;NA	0	0	0	0	109	0	0	0	0	0	0
otu971	k__Archaea;p__Euryarchaeota;c__Methanobacteria;o__Methanobacteriales;f__Methanobacteriaceae;g__Methanobrevibacter;s__Methanobrevibacter gottschalkii clade;i__none	0	0	0	0	0	20	0	55	33	0	0
otu972	k__Archaea;p__Euryarchaeota;c__Methanobacteria;o__Methanobacteriales;f__Methanobacteriaceae;g__Methanobrevibacter;s__Methanobrevibacter gottschalkii clade;i__none	0	0	0	0	0	10	34	26	14	9	15
otu973	k__Archaea;p__Euryarchaeota;NA;NA;NA;NA;NA;NA	42	0	30	0	0	0	36	0	0	0	0
otu974	k__Archaea;p__Euryarchaeota;NA;NA;NA;NA;NA;NA	0	24	38	22	0	0	0	0	24	0	0
otu975	k__Archaea;p__Euryarchaeota;c__Methanomicrobia;o__Methanosarcinales;f__Methanosarcinaceae;g__Methanosarcina;NA;NA	63	0	45	0	0	0	0	0	0	0	0
otu976	k__Archaea;p__Euryarchaeota;c__Methanobacteria;o__Methanobacteriales;f__Methanobacteriaceae;g__Methanobrevibacter;s__Methanobrevibacter acididurans;i__none	0	0	0	0	0	50	0	16	41	0	0
otu977	k__Archaea;NA;NA;NA;NA;NA;NA;NA	0	0	0	0	0	35	34	0	38	0	0
otu978	k__Archaea;p__Euryarchaeota;NA;NA;NA;NA;NA;NA	0	0	0	0	0	0	17	0	0	40	50
otu979	k__Archaea;p__Euryarchaeota;NA;NA;NA;NA;NA;NA	0	0	0	0	0	0	0	67	0	40	0
otu980	k__Archaea;p__Euryarchaeota;NA;NA;NA;NA;NA;NA	0	53	27	0	0	0	0	27	0	0	0
otu981	k__Archaea;p__Euryarchaeota;c__Methanobacteria;o__Methanobacteriales;f__Methanobacteriaceae;g__Methanobrevibacter;s__Methanobrevibacter gottschalkii clade;i__none	0	0	0	0	0	0	0	0	33	39	35
otu982	k__Archaea;p__Euryarchaeota;NA;NA;NA;NA;NA;NA	0	0	0	0	0	0	0	0	0	47	60
otu983	k__Archaea;p__Euryarchaeota;c__Methanobacteria;o__Methanobacteriales;f__Methanobacteriaceae;g__Methanobrevibacter;NA;NA	0	42	0	0	0	0	0	0	0	0	65
otu984	k__Archaea;p__Euryarchaeota;NA;NA;NA;NA;NA;NA	0	44	63	0	0	0	0	0	0	0	0
otu985	k__Archaea;p__Euryarchaeota;NA;NA;NA;NA;NA;NA	0	0	60	47	0	0	0	0	0	0	0
otu986	k__Archaea;NA;NA;NA;NA;NA;NA;NA	0	0	0	37	0	69	0	0	0	0	0
otu987	k__Archaea;p__Euryarchaeota;c__Methanobacteria;o__Methanobacteriales;f__Methanobacteriaceae;g__Methanobrevibacter;s__Methanobrevibacter gottschalkii clade;i__none	0	5	0	50	13	13	10	6	9	0	0
otu988	k__Archaea;p__Euryarchaeota;c__Methanobacteria;o__Methanobacteriales;f__Methanobacteriaceae;NA;NA;NA	15	30	0	0	12	4	0	18	0	0	27
otu989	k__Archaea;p__Euryarchaeota;NA;NA;NA;NA;NA;NA	0	0	0	0	0	0	0	106	0	0	0
otu990	k__Archaea;p__Euryarchaeota;NA;NA;NA;NA;NA;NA	0	0	0	0	0	0	0	0	0	41	65
otu991	k__Archaea;p__Euryarchaeota;NA;NA;NA;NA;NA;NA	0	0	0	0	0	0	0	0	0	30	76
otu992	k__Archaea;p__Euryarchaeota;NA;NA;NA;NA;NA;NA	0	48	0	58	0	0	0	0	0	0	0
otu993	k__Archaea;p__Euryarchaeota;NA;NA;NA;NA;NA;NA	0	0	106	0	0	0	0	0	0	0	0
otu994	k__Archaea;NA;NA;NA;NA;NA;NA;NA	0	0	0	74	32	0	0	0	0	0	0
otu995	k__Archaea;p__Euryarchaeota;NA;NA;NA;NA;NA;NA	0	0	0	0	106	0	0	0	0	0	0
otu996	k__Archaea;p__Euryarchaeota;NA;NA;NA;NA;NA;NA	0	0	0	0	0	0	44	0	0	0	61
otu997	k__Archaea;p__Euryarchaeota;NA;NA;NA;NA;NA;NA	0	0	0	27	0	0	0	0	0	0	78
otu998	k__Archaea;p__Euryarchaeota;c__Methanococci;o__Methanococcales;f__Methanocaldococcaceae;g__Methanocaldococcus;NA;NA	0	0	0	81	0	0	0	0	0	0	24
otu999	k__Archaea;p__Euryarchaeota;c__Methanomicrobia;NA;NA;NA;NA;NA	0	0	0	105	0	0	0	0	0	0	0
otu1000	k__Archaea;p__Euryarchaeota;c__Methanococci;o__Methanococcales;f__Methanocaldococcaceae;g__Methanocaldococcus;NA;NA	0	0	0	0	105	0	0	0	0	0	0
otu1001	k__Archaea;NA;NA;NA;NA;NA;NA;NA	0	0	0	0	0	0	0	0	0	104	0
otu1002	k__Archaea;p__Euryarchaeota;NA;NA;NA;NA;NA;NA	0	0	0	0	0	0	0	0	0	45	59
otu1003	k__Archaea;p__Euryarchaeota;NA;NA;NA;NA;NA;NA	0	0	0	0	0	0	0	0	0	27	77
otu1004	k__Archaea;p__Euryarchaeota;NA;NA;NA;NA;NA;NA	0	0	0	0	53	0	0	0	0	0	51
otu1005	k__Archaea;p__Euryarchaeota;NA;NA;NA;NA;NA;NA	0	0	104	0	0	0	0	0	0	0	0
otu1006	k__Archaea;NA;NA;NA;NA;NA;NA;NA	0	0	104	0	0	0	0	0	0	0	0
otu1007	k__Archaea;p__Euryarchaeota;NA;NA;NA;NA;NA;NA	0	0	0	0	104	0	0	0	0	0	0
otu1008	k__Archaea;p__Euryarchaeota;NA;NA;NA;NA;NA;NA	0	0	0	0	0	103	0	0	0	0	0
otu1009	k__Archaea;NA;NA;NA;NA;NA;NA;NA	0	0	0	0	67	36	0	0	0	0	0
otu1010	k__Archaea;p__Euryarchaeota;c__Methanobacteria;o__Methanobacteriales;f__Methanobacteriaceae;g__Methanobrevibacter;s__Methanobrevibacter gottschalkii clade;i__none	0	0	0	0	0	33	0	19	51	0	0
otu1011	k__Archaea;p__Euryarchaeota;c__Methanobacteria;o__Methanobacteriales;f__Methanobacteriaceae;g__Methanobrevibacter;s__Methanobrevibacter gottschalkii clade;i__none	0	1	0	48	11	24	5	3	11	0	0
otu1012	k__Archaea;p__Euryarchaeota;c__Methanobacteria;o__Methanobacteriales;f__Methanobacteriaceae;g__Methanobrevibacter;s__Methanobrevibacter gottschalkii clade;i__none	0	0	0	0	0	23	26	14	40	0	0
otu1013	k__Archaea;p__Euryarchaeota;NA;NA;NA;NA;NA;NA	0	0	0	0	48	0	0	55	0	0	0
otu1014	k__Archaea;p__Euryarchaeota;NA;NA;NA;NA;NA;NA	0	0	0	0	0	0	0	55	0	48	0
otu1015	k__Archaea;p__Euryarchaeota;NA;NA;NA;NA;NA;NA	0	0	0	0	0	0	0	0	0	0	103
otu1016	k__Archaea;p__Euryarchaeota;c__Methanobacteria;o__Methanobacteriales;f__Methanobacteriaceae;g__Methanosphaera;s__Methanosphaera sp. ISO3-F5;i__none	0	25	7	36	35	0	0	0	0	0	0
otu1017	k__Archaea;p__Euryarchaeota;c__Thermoplasmata;o__Methanomassiliicoccales;f__Methanomassiliicoccaceae;g__Group9;s__Group9 sp.;i__none	0	0	57	46	0	0	0	0	0	0	0
otu1018	k__Archaea;p__Euryarchaeota;NA;NA;NA;NA;NA;NA	0	0	0	41	55	0	0	0	0	0	0
otu1019	k__Archaea;NA;NA;NA;NA;NA;NA;NA	0	0	0	0	0	102	0	0	0	0	0
otu1020	k__Archaea;p__Euryarchaeota;c__Methanobacteria;o__Methanobacteriales;f__Methanobacteriaceae;g__Methanobrevibacter;NA;NA	0	0	0	0	0	29	32	0	12	11	18
otu1021	k__Archaea;p__Euryarchaeota;c__Methanobacteria;o__Methanobacteriales;f__Methanobacteriaceae;g__Methanobrevibacter;NA;NA	0	0	0	0	0	15	31	0	25	31	0
otu1022	k__Archaea;p__Euryarchaeota;c__Methanobacteria;o__Methanobacteriales;f__Methanobacteriaceae;NA;NA;NA	22	25	0	0	13	4	0	11	0	0	27
otu1023	k__Archaea;p__Euryarchaeota;NA;NA;NA;NA;NA;NA	0	0	0	0	0	0	57	0	0	45	0
otu1024	k__Archaea;p__Euryarchaeota;NA;NA;NA;NA;NA;NA	0	0	0	0	0	0	0	45	0	0	57
otu1025	k__Archaea;p__Euryarchaeota;NA;NA;NA;NA;NA;NA	0	0	0	37	24	0	0	0	0	41	0
otu1026	k__Archaea;p__Euryarchaeota;NA;NA;NA;NA;NA;NA	0	0	86	0	0	0	0	0	0	16	0
otu1027	k__Archaea;p__Euryarchaeota;c__Methanobacteria;o__Methanobacteriales;f__Methanobacteriaceae;g__Methanobrevibacter;s__Methanobrevibacter gottschalkii clade;i__none	9	16	43	16	3	0	0	0	0	6	9
otu1028	k__Archaea;p__Euryarchaeota;c__Methanobacteria;o__Methanobacteriales;f__Methanobacteriaceae;g__Methanobrevibacter;s__Methanobrevibacter gottschalkii clade;NA	0	0	102	0	0	0	0	0	0	0	0
otu1029	k__Archaea;p__Euryarchaeota;c__Thermoplasmata;o__Methanomassiliicoccales;f__Methanomassiliicoccaceae;g__Group9;s__Group9 sp.;i__none	0	0	0	62	40	0	0	0	0	0	0
otu1030	k__Archaea;p__Euryarchaeota;NA;NA;NA;NA;NA;NA	0	0	0	0	0	101	0	0	0	0	0
otu1031	k__Archaea;p__Euryarchaeota;c__Methanobacteria;o__Methanobacteriales;f__Methanobacteriaceae;g__Methanobrevibacter;s__Methanobrevibacter gottschalkii clade;i__none	0	0	0	0	0	60	0	0	41	0	0
otu1032	k__Archaea;p__Euryarchaeota;c__Methanobacteria;o__Methanobacteriales;f__Methanobacteriaceae;g__Methanobrevibacter;s__Methanobrevibacter gottschalkii clade;i__none	0	0	0	20	0	24	0	14	28	15	0
otu1033	k__Archaea;p__Euryarchaeota;NA;NA;NA;NA;NA;NA	0	0	0	37	29	0	0	35	0	0	0
otu1034	k__Archaea;p__Euryarchaeota;c__Thermoplasmata;o__Methanomassiliicoccales;f__Methanomassiliicoccaceae;g__Group10;s__Group10 sp.;i__none	0	0	0	0	25	0	0	15	22	18	21
otu1035	k__Archaea;p__Euryarchaeota;c__Methanococci;o__Methanococcales;NA;NA;NA;NA	0	0	0	43	31	0	0	0	0	27	0
otu1036	k__Archaea;p__Euryarchaeota;NA;NA;NA;NA;NA;NA	0	0	0	0	0	0	0	0	0	100	0
otu1037	k__Archaea;p__Euryarchaeota;NA;NA;NA;NA;NA;NA	0	0	0	0	0	0	0	0	0	29	71
otu1038	k__Archaea;p__Euryarchaeota;NA;NA;NA;NA;NA;NA	0	0	56	0	44	0	0	0	0	0	0
otu1039	k__Archaea;p__Euryarchaeota;NA;NA;NA;NA;NA;NA	0	0	0	0	100	0	0	0	0	0	0
otu1040	k__Archaea;p__Euryarchaeota;c__Methanobacteria;o__Methanobacteriales;f__Methanobacteriaceae;g__Methanosphaera;s__Methanosphaera sp. ISO3-F5;NA	0	0	0	0	0	0	27	0	11	35	26
otu1041	k__Archaea;p__Euryarchaeota;NA;NA;NA;NA;NA;NA	0	0	0	0	0	0	0	0	0	29	70
otu1042	k__Archaea;p__Euryarchaeota;NA;NA;NA;NA;NA;NA	0	0	99	0	0	0	0	0	0	0	0
otu1043	k__Archaea;p__Euryarchaeota;c__Methanomicrobia;NA;NA;NA;NA;NA	0	0	99	0	0	0	0	0	0	0	0
otu1044	k__Archaea;p__Euryarchaeota;c__Methanobacteria;o__Methanobacteriales;f__Methanobacteriaceae;g__Methanobrevibacter;s__Methanobrevibacter gottschalkii clade;i__none	0	0	0	0	0	16	25	17	20	8	12
otu1045	k__Archaea;p__Euryarchaeota;c__Methanobacteria;o__Methanobacteriales;f__Methanobacteriaceae;g__Methanobrevibacter;s__Methanobrevibacter gottschalkii clade;i__none	0	0	0	0	0	0	98	0	0	0	0
otu1046	k__Archaea;p__Euryarchaeota;NA;NA;NA;NA;NA;NA	0	31	50	0	0	0	0	4	0	13	0
otu1047	k__Archaea;p__Euryarchaeota;NA;NA;NA;NA;NA;NA	0	50	0	0	0	0	0	0	0	0	48
otu1048	k__Archaea;p__Euryarchaeota;NA;NA;NA;NA;NA;NA	73	25	0	0	0	0	0	0	0	0	0
otu1049	k__Archaea;p__Euryarchaeota;NA;NA;NA;NA;NA;NA	0	0	98	0	0	0	0	0	0	0	0
otu1050	k__Archaea;p__Euryarchaeota;NA;NA;NA;NA;NA;NA	0	0	0	98	0	0	0	0	0	0	0
otu1051	k__Archaea;p__Euryarchaeota;c__Methanobacteria;o__Methanobacteriales;f__Methanobacteriaceae;g__Methanobrevibacter;NA;NA	0	0	0	0	0	18	24	0	15	17	23
otu1052	k__Archaea;p__Euryarchaeota;c__Methanobacteria;o__Methanobacteriales;f__Methanobacteriaceae;g__Methanobrevibacter;s__Methanobrevibacter gottschalkii clade;i__none	0	0	0	0	0	9	25	25	16	13	9
otu1053	k__Archaea;p__Euryarchaeota;NA;NA;NA;NA;NA;NA	0	0	0	0	0	0	0	0	24	22	51
otu1054	k__Archaea;p__Euryarchaeota;NA;NA;NA;NA;NA;NA	0	0	0	0	0	0	0	0	0	0	97
otu1055	k__Archaea;p__Euryarchaeota;NA;NA;NA;NA;NA;NA	36	61	0	0	0	0	0	0	0	0	0
otu1056	k__Archaea;NA;NA;NA;NA;NA;NA;NA	0	0	0	71	26	0	0	0	0	0	0
otu1057	k__Archaea;p__Euryarchaeota;NA;NA;NA;NA;NA;NA	0	0	0	0	0	96	0	0	0	0	0
otu1058	k__Archaea;p__Euryarchaeota;c__Methanobacteria;o__Methanobacteriales;f__Methanobacteriaceae;g__Methanobrevibacter;s__Methanobrevibacter gottschalkii clade;i__none	0	0	0	0	0	19	0	48	29	0	0
otu1059	k__Archaea;NA;NA;NA;NA;NA;NA;NA	0	0	0	0	0	0	0	0	0	0	96
otu1060	k__Archaea;p__Euryarchaeota;NA;NA;NA;NA;NA;NA	0	33	0	0	0	0	0	0	0	0	63
otu1061	k__Archaea;p__Euryarchaeota;NA;NA;NA;NA;NA;NA	0	0	0	51	24	0	0	0	0	0	21
otu1062	k__Archaea;p__Euryarchaeota;c__Methanobacteria;o__Methanobacteriales;f__Methanobacteriaceae;g__Methanobrevibacter;s__Methanobrevibacter ruminantium clade;NA	48	0	0	48	0	0	0	0	0	0	0
otu1063	k__Archaea;p__Euryarchaeota;NA;NA;NA;NA;NA;NA	0	96	0	0	0	0	0	0	0	0	0
otu1064	k__Archaea;p__Euryarchaeota;c__Methanobacteria;o__Methanobacteriales;f__Methanobacteriaceae;g__Methanobrevibacter;s__Methanobrevibacter gottschalkii clade;i__none	0	0	0	0	0	29	0	0	66	0	0
otu1065	k__Archaea;p__Euryarchaeota;c__Methanobacteria;o__Methanobacteriales;f__Methanobacteriaceae;g__Methanobrevibacter;s__Methanobrevibacter gottschalkii clade;i__none	0	5	0	39	12	20	7	1	11	0	0
otu1066	k__Archaea;NA;NA;NA;NA;NA;NA;NA	0	0	0	0	0	0	0	0	0	34	61
otu1067	k__Archaea;p__Euryarchaeota;NA;NA;NA;NA;NA;NA	0	14	0	0	0	0	0	0	0	32	49
otu1068	k__Archaea;p__Euryarchaeota;NA;NA;NA;NA;NA;NA	0	27	0	0	0	0	0	0	0	0	68
otu1069	k__Archaea;p__Euryarchaeota;NA;NA;NA;NA;NA;NA	95	0	0	0	0	0	0	0	0	0	0
otu1070	k__Archaea;p__Euryarchaeota;NA;NA;NA;NA;NA;NA	0	0	0	0	95	0	0	0	0	0	0
otu1071	k__Archaea;p__Euryarchaeota;NA;NA;NA;NA;NA;NA	0	0	0	0	95	0	0	0	0	0	0
otu1072	k__Archaea;p__Euryarchaeota;c__Methanobacteria;o__Methanobacteriales;f__Methanobacteriaceae;g__Methanobrevibacter;NA;NA	0	0	0	0	0	0	11	0	0	56	27
otu1073	k__Archaea;NA;NA;NA;NA;NA;NA;NA	0	0	0	0	0	0	0	94	0	0	0
otu1074	k__Archaea;p__Euryarchaeota;c__Methanobacteria;o__Methanobacteriales;f__Methanobacteriaceae;g__Methanosphaera;s__Methanosphaera sp. ISO3-F5;i__none	40	27	0	0	0	0	0	14	13	0	0
otu1075	k__Archaea;p__Euryarchaeota;NA;NA;NA;NA;NA;NA	0	0	0	0	0	0	0	0	0	36	58
otu1076	k__Archaea;p__Euryarchaeota;NA;NA;NA;NA;NA;NA	94	0	0	0	0	0	0	0	0	0	0
otu1077	k__Archaea;p__Euryarchaeota;NA;NA;NA;NA;NA;NA	0	0	94	0	0	0	0	0	0	0	0
otu1078	k__Archaea;p__Euryarchaeota;c__Methanobacteria;o__Methanobacteriales;f__Methanobacteriaceae;g__Methanobrevibacter;s__Methanobrevibacter smithii;i__Methanobrevibacter smithii strain PS	0	0	0	0	0	17	0	76	0	0	0
otu1079	k__Archaea;p__Euryarchaeota;c__Methanobacteria;o__Methanobacteriales;f__Methanobacteriaceae;g__Methanobrevibacter;NA;NA	0	0	0	0	0	14	31	0	17	16	15
otu1080	k__Archaea;p__Euryarchaeota;NA;NA;NA;NA;NA;NA	0	0	0	0	0	0	93	0	0	0	0
otu1081	k__Archaea;NA;NA;NA;NA;NA;NA;NA	0	0	0	0	0	0	0	93	0	0	0
otu1082	k__Archaea;p__Euryarchaeota;NA;NA;NA;NA;NA;NA	0	0	0	0	0	0	0	0	0	53	40
otu1083	k__Archaea;p__Euryarchaeota;NA;NA;NA;NA;NA;NA	48	0	45	0	0	0	0	0	0	0	0
otu1084	k__Archaea;p__Euryarchaeota;NA;NA;NA;NA;NA;NA	0	42	51	0	0	0	0	0	0	0	0
otu1085	k__Archaea;p__Euryarchaeota;NA;NA;NA;NA;NA;NA	0	0	93	0	0	0	0	0	0	0	0
otu1086	k__Archaea;p__Euryarchaeota;NA;NA;NA;NA;NA;NA	0	0	0	0	0	48	0	0	0	44	0
otu1087	k__Archaea;p__Euryarchaeota;c__Methanobacteria;o__Methanobacteriales;f__Methanobacteriaceae;g__Methanobrevibacter;s__Methanobrevibacter gottschalkii clade;i__none	17	0	10	0	0	0	15	3	18	12	17
otu1088	k__Archaea;p__Euryarchaeota;NA;NA;NA;NA;NA;NA	0	0	0	58	0	0	0	34	0	0	0
otu1089	k__Archaea;p__Euryarchaeota;NA;NA;NA;NA;NA;NA	0	0	0	0	0	0	0	0	0	46	46
otu1090	k__Archaea;p__Euryarchaeota;NA;NA;NA;NA;NA;NA	0	0	0	0	0	0	0	0	0	31	61
otu1091	k__Archaea;NA;NA;NA;NA;NA;NA;NA	0	0	0	0	0	0	0	0	0	0	92
otu1092	k__Archaea;p__Euryarchaeota;c__Methanomicrobia;NA;NA;NA;NA;NA	0	43	0	0	0	0	0	0	0	0	49
otu1093	k__Archaea;p__Euryarchaeota;c__Methanobacteria;o__Methanobacteriales;f__Methanobacteriaceae;g__Methanobrevibacter;s__Methanobrevibacter gottschalkii clade;i__none	0	0	0	0	0	22	0	44	25	0	0
otu1094	k__Archaea;p__Euryarchaeota;c__Methanobacteria;o__Methanobacteriales;f__Methanobacteriaceae;g__Methanobrevibacter;s__Methanobrevibacter gottschalkii clade;i__none	0	0	43	0	0	0	0	48	0	0	0
otu1095	k__Archaea;NA;NA;NA;NA;NA;NA;NA	0	0	0	0	0	0	0	0	0	40	51
otu1096	k__Archaea;p__Euryarchaeota;NA;NA;NA;NA;NA;NA	0	0	0	0	0	0	0	0	0	33	58
otu1097	k__Archaea;p__Euryarchaeota;c__Methanobacteria;o__Methanobacteriales;f__Methanobacteriaceae;g__Methanobrevibacter;s__Methanobrevibacter gottschalkii clade;i__none	0	0	37	22	0	0	0	0	0	32	0
otu1098	k__Archaea;p__Euryarchaeota;NA;NA;NA;NA;NA;NA	0	0	0	0	0	0	0	0	0	28	63
otu1099	k__Archaea;NA;NA;NA;NA;NA;NA;NA	0	0	0	0	0	0	0	0	0	0	91
otu1100	k__Archaea;p__Euryarchaeota;NA;NA;NA;NA;NA;NA	0	0	0	0	0	0	0	0	0	0	91
otu1101	k__Archaea;p__Euryarchaeota;NA;NA;NA;NA;NA;NA	30	0	61	0	0	0	0	0	0	0	0
otu1102	k__Archaea;p__Euryarchaeota;NA;NA;NA;NA;NA;NA	0	0	91	0	0	0	0	0	0	0	0
otu1103	k__Archaea;p__Euryarchaeota;c__Methanobacteria;o__Methanobacteriales;f__Methanobacteriaceae;g__Methanobrevibacter;s__Methanobrevibacter ruminantium clade;i__none	0	0	10	0	0	26	10	8	36	0	0
otu1104	k__Archaea;p__Euryarchaeota;c__Methanobacteria;o__Methanobacteriales;f__Methanobacteriaceae;g__Methanobacterium;s__Methanobacterium alkaliphilum;i__Methanobacterium alkaliphilum strain WeN4	12	7	8	26	6	2	8	6	5	5	5
otu1105	k__Archaea;p__Euryarchaeota;NA;NA;NA;NA;NA;NA	0	0	0	49	0	0	0	0	0	0	41
otu1106	k__Archaea;p__Euryarchaeota;c__Methanobacteria;o__Methanobacteriales;f__Methanobacteriaceae;g__Methanobrevibacter;s__Methanobrevibacter gottschalkii clade;NA	0	0	29	22	39	0	0	0	0	0	0
otu1107	k__Archaea;p__Euryarchaeota;NA;NA;NA;NA;NA;NA	0	0	0	90	0	0	0	0	0	0	0
otu1108	k__Archaea;p__Euryarchaeota;NA;NA;NA;NA;NA;NA	0	0	0	63	27	0	0	0	0	0	0
otu1109	k__Archaea;p__Euryarchaeota;NA;NA;NA;NA;NA;NA	0	0	0	0	0	89	0	0	0	0	0
otu1110	k__Archaea;p__Euryarchaeota;NA;NA;NA;NA;NA;NA	0	0	0	0	0	61	0	0	28	0	0
otu1111	k__Archaea;p__Euryarchaeota;c__Methanobacteria;o__Methanobacteriales;f__Methanobacteriaceae;g__Methanobrevibacter;s__Methanobrevibacter gottschalkii clade;i__none	0	0	0	31	0	27	0	0	31	0	0
otu1112	k__Archaea;p__Euryarchaeota;NA;NA;NA;NA;NA;NA	0	0	0	62	0	27	0	0	0	0	0
otu1113	k__Archaea;p__Euryarchaeota;NA;NA;NA;NA;NA;NA	0	0	0	0	0	0	0	0	0	89	0
otu1114	k__Archaea;p__Euryarchaeota;NA;NA;NA;NA;NA;NA	0	60	29	0	0	0	0	0	0	0	0
otu1115	k__Archaea;p__Euryarchaeota;NA;NA;NA;NA;NA;NA	0	0	89	0	0	0	0	0	0	0	0
otu1116	k__Archaea;NA;NA;NA;NA;NA;NA;NA	0	0	89	0	0	0	0	0	0	0	0
otu1117	k__Archaea;NA;NA;NA;NA;NA;NA;NA	0	0	0	89	0	0	0	0	0	0	0
otu1118	k__Archaea;p__Euryarchaeota;c__Methanomicrobia;o__Methanosarcinales;f__Methanosarcinaceae;g__Methanimicrococcus;s__Methanimicrococcus blatticola;i__Methanimicrococcus blatticola strain PY-22	0	0	0	75	14	0	0	0	0	0	0
otu1119	k__Archaea;p__Euryarchaeota;NA;NA;NA;NA;NA;NA	0	0	0	0	89	0	0	0	0	0	0
otu1120	k__Archaea;p__Euryarchaeota;c__Methanomicrobia;NA;NA;NA;NA;NA	0	0	0	0	0	0	88	0	0	0	0
otu1121	k__Archaea;p__Euryarchaeota;NA;NA;NA;NA;NA;NA	0	0	0	61	0	0	27	0	0	0	0
otu1122	k__Archaea;p__Euryarchaeota;c__Methanobacteria;o__Methanobacteriales;f__Methanobacteriaceae;g__Methanobrevibacter;s__Methanobrevibacter smithii;NA	0	0	0	0	0	0	0	88	0	0	0
otu1123	k__Archaea;p__Euryarchaeota;NA;NA;NA;NA;NA;NA	0	0	66	0	0	0	0	0	22	0	0
otu1124	k__Archaea;p__Euryarchaeota;NA;NA;NA;NA;NA;NA	0	0	0	0	0	0	0	0	0	25	63
otu1125	k__Archaea;NA;NA;NA;NA;NA;NA;NA	0	0	0	66	0	0	0	0	0	22	0
otu1126	k__Archaea;p__Euryarchaeota;c__Methanococci;o__Methanococcales;f__Methanocaldococcaceae;g__Methanocaldococcus;NA;NA	0	0	0	0	0	0	0	0	0	0	88
otu1127	k__Archaea;p__Euryarchaeota;NA;NA;NA;NA;NA;NA	88	0	0	0	0	0	0	0	0	0	0
otu1128	k__Archaea;p__Euryarchaeota;NA;NA;NA;NA;NA;NA	88	0	0	0	0	0	0	0	0	0	0
otu1129	k__Archaea;p__Euryarchaeota;NA;NA;NA;NA;NA;NA	0	88	0	0	0	0	0	0	0	0	0
otu1130	k__Archaea;p__Euryarchaeota;NA;NA;NA;NA;NA;NA	0	0	0	0	0	0	0	87	0	0	0
otu1131	k__Archaea;p__Euryarchaeota;NA;NA;NA;NA;NA;NA	0	0	0	0	0	0	0	0	87	0	0
otu1132	k__Archaea;p__Euryarchaeota;NA;NA;NA;NA;NA;NA	0	0	0	0	0	0	0	0	0	87	0
otu1133	k__Archaea;p__Euryarchaeota;NA;NA;NA;NA;NA;NA	0	0	0	0	0	0	0	0	0	87	0
otu1134	k__Archaea;p__Euryarchaeota;NA;NA;NA;NA;NA;NA	0	0	0	0	0	0	0	0	0	48	39
otu1135	k__Archaea;p__Euryarchaeota;NA;NA;NA;NA;NA;NA	0	0	0	0	0	0	0	0	0	0	87
otu1136	k__Archaea;NA;NA;NA;NA;NA;NA;NA	0	0	0	0	0	0	0	0	0	0	87
otu1137	k__Archaea;p__Euryarchaeota;NA;NA;NA;NA;NA;NA	0	0	27	0	0	0	0	0	0	0	60
otu1138	k__Archaea;p__Euryarchaeota;NA;NA;NA;NA;NA;NA	0	0	0	0	38	0	0	0	0	0	49
otu1139	k__Archaea;p__Euryarchaeota;c__Methanobacteria;o__Methanobacteriales;f__Methanobacteriaceae;g__Methanobrevibacter;s__Methanobrevibacter acididurans;i__none	0	0	0	0	0	52	0	0	34	0	0
otu1140	k__Archaea;p__Euryarchaeota;c__Methanobacteria;o__Methanobacteriales;f__Methanobacteriaceae;g__Methanobrevibacter;s__Methanobrevibacter gottschalkii clade;i__none	0	0	0	31	0	30	0	0	25	0	0
otu1141	k__Archaea;p__Euryarchaeota;NA;NA;NA;NA;NA;NA	0	0	0	56	0	30	0	0	0	0	0
otu1142	k__Archaea;p__Euryarchaeota;c__Methanobacteria;o__Methanobacteriales;f__Methanobacteriaceae;g__Methanobrevibacter;s__Methanobrevibacter gottschalkii clade;i__none	3	0	6	3	6	19	8	8	28	3	2
otu1143	k__Archaea;p__Euryarchaeota;NA;NA;NA;NA;NA;NA	0	0	0	0	0	0	26	0	0	0	60
otu1144	k__Archaea;p__Euryarchaeota;NA;NA;NA;NA;NA;NA	0	0	0	0	0	0	0	58	0	0	28
otu1145	k__Archaea;p__Euryarchaeota;NA;NA;NA;NA;NA;NA	0	0	0	0	0	0	0	0	0	86	0
otu1146	k__Archaea;p__Euryarchaeota;NA;NA;NA;NA;NA;NA	0	86	0	0	0	0	0	0	0	0	0
otu1147	k__Archaea;p__Euryarchaeota;c__Thermoplasmata;o__Methanomassiliicoccales;f__Methanomassiliicoccaceae;g__Group9;s__Group9 sp.;i__none	0	0	0	59	27	0	0	0	0	0	0
otu1148	k__Archaea;p__Euryarchaeota;c__Thermoplasmata;o__Methanomassiliicoccales;f__Methanomassiliicoccaceae;g__Group9;s__Group9 sp.;i__none	0	0	0	0	0	85	0	0	0	0	0
otu1149	k__Archaea;p__Euryarchaeota;NA;NA;NA;NA;NA;NA	0	0	0	32	0	53	0	0	0	0	0
otu1150	k__Archaea;p__Euryarchaeota;c__Methanomicrobia;o__Methanomicrobiales;f__Methanomicrobiaceae;g__Methanomicrobium;s__Methanomicrobium mobile;i__none	0	0	0	49	26	5	0	0	0	5	0
otu1151	k__Archaea;p__Euryarchaeota;NA;NA;NA;NA;NA;NA	0	0	0	0	0	0	0	85	0	0	0
otu1152	k__Archaea;p__Euryarchaeota;NA;NA;NA;NA;NA;NA	0	0	0	0	0	0	0	0	85	0	0
otu1153	k__Archaea;p__Euryarchaeota;c__Methanomicrobia;o__Methanomicrobiales;NA;NA;NA;NA	0	0	0	0	0	0	0	0	44	0	41
otu1154	k__Archaea;p__Crenarchaeota;c__Thermoprotei;o__Sulfolobales;f__Sulfolobaceae;g__Sulfolobus;s__Sulfolobus thuringiensis;i__Sulfolobus thuringiensis strain Ron12/I	0	0	28	0	0	0	0	0	0	57	0
otu1155	k__Archaea;p__Euryarchaeota;c__Methanobacteria;o__Methanobacteriales;f__Methanobacteriaceae;g__Methanobrevibacter;s__Methanobrevibacter gottschalkii clade;i__none	0	0	0	0	0	0	0	0	0	53	32
otu1156	k__Archaea;p__Euryarchaeota;NA;NA;NA;NA;NA;NA	0	0	0	0	0	0	0	0	0	0	85
otu1157	k__Archaea;NA;NA;NA;NA;NA;NA;NA	30	0	55	0	0	0	0	0	0	0	0
otu1158	k__Archaea;p__Euryarchaeota;NA;NA;NA;NA;NA;NA	0	48	37	0	0	0	0	0	0	0	0
otu1159	k__Archaea;p__Euryarchaeota;NA;NA;NA;NA;NA;NA	0	0	85	0	0	0	0	0	0	0	0
otu1160	k__Archaea;p__Euryarchaeota;NA;NA;NA;NA;NA;NA	0	0	85	0	0	0	0	0	0	0	0
otu1161	k__Archaea;p__Euryarchaeota;c__Methanobacteria;o__Methanobacteriales;f__Methanobacteriaceae;g__Methanobrevibacter;s__Methanobrevibacter gottschalkii clade;i__none	0	0	52	33	0	0	0	0	0	0	0
otu1162	k__Archaea;p__Euryarchaeota;NA;NA;NA;NA;NA;NA	0	0	0	85	0	0	0	0	0	0	0
otu1163	k__Archaea;p__Euryarchaeota;NA;NA;NA;NA;NA;NA	0	0	0	85	0	0	0	0	0	0	0
otu1164	k__Archaea;p__Euryarchaeota;c__Thermoplasmata;o__Methanomassiliicoccales;f__Methanomassiliicoccaceae;g__Group9;s__Group9 sp.;i__none	0	0	0	55	30	0	0	0	0	0	0
otu1165	k__Archaea;p__Euryarchaeota;c__Methanobacteria;o__Methanobacteriales;f__Methanobacteriaceae;g__Methanobrevibacter;NA;NA	0	0	0	0	0	25	21	0	20	18	0
otu1166	k__Archaea;p__Euryarchaeota;c__Methanobacteria;o__Methanobacteriales;f__Methanobacteriaceae;g__Methanobrevibacter;NA;NA	0	0	0	0	0	21	0	63	0	0	0
otu1167	k__Archaea;p__Euryarchaeota;c__Methanobacteria;o__Methanobacteriales;f__Methanobacteriaceae;g__Methanobrevibacter;NA;NA	0	0	0	0	0	18	29	0	19	5	13
otu1168	k__Archaea;p__Euryarchaeota;c__Methanobacteria;o__Methanobacteriales;f__Methanobacteriaceae;NA;NA;NA	18	22	0	0	4	8	0	13	0	0	19
otu1169	k__Archaea;p__Euryarchaeota;NA;NA;NA;NA;NA;NA	0	0	0	0	0	0	0	63	0	0	21
otu1170	k__Archaea;p__Euryarchaeota;NA;NA;NA;NA;NA;NA	0	0	0	0	0	0	0	0	18	0	66
otu1171	k__Archaea;p__Euryarchaeota;NA;NA;NA;NA;NA;NA	0	0	0	0	0	0	0	0	0	30	54
otu1172	k__Archaea;p__Euryarchaeota;NA;NA;NA;NA;NA;NA	0	0	0	59	0	0	0	0	0	25	0
otu1173	k__Archaea;p__Euryarchaeota;NA;NA;NA;NA;NA;NA	0	0	0	36	0	0	0	0	0	0	48
otu1174	k__Archaea;p__Euryarchaeota;NA;NA;NA;NA;NA;NA	0	84	0	0	0	0	0	0	0	0	0
otu1175	k__Archaea;p__Euryarchaeota;NA;NA;NA;NA;NA;NA	0	84	0	0	0	0	0	0	0	0	0
otu1176	k__Archaea;p__Euryarchaeota;NA;NA;NA;NA;NA;NA	0	84	0	0	0	0	0	0	0	0	0
otu1177	k__Archaea;p__Euryarchaeota;NA;NA;NA;NA;NA;NA	0	84	0	0	0	0	0	0	0	0	0
otu1178	k__Archaea;p__Euryarchaeota;NA;NA;NA;NA;NA;NA	0	46	38	0	0	0	0	0	0	0	0
otu1179	k__Archaea;p__Euryarchaeota;c__Methanobacteria;o__Methanobacteriales;f__Methanobacteriaceae;g__Methanobrevibacter;s__Methanobrevibacter gottschalkii clade;i__none	0	37	0	0	47	0	0	0	0	0	0
otu1180	k__Archaea;p__Euryarchaeota;c__Thermoplasmata;o__Methanomassiliicoccales;f__Methanomassiliicoccaceae;g__Group8;s__Group8;i__none	0	0	18	29	37	0	0	0	0	0	0
otu1181	k__Archaea;p__Euryarchaeota;NA;NA;NA;NA;NA;NA	0	0	0	0	0	83	0	0	0	0	0
otu1182	k__Archaea;p__Euryarchaeota;NA;NA;NA;NA;NA;NA	0	0	0	35	0	48	0	0	0	0	0
otu1183	k__Archaea;p__Euryarchaeota;NA;NA;NA;NA;NA;NA	0	0	0	0	0	0	0	83	0	0	0
otu1184	k__Archaea;p__Euryarchaeota;c__Methanobacteria;o__Methanobacteriales;f__Methanobacteriaceae;g__Methanobrevibacter;s__Methanobrevibacter gottschalkii clade;i__none	5	0	15	19	5	0	0	14	25	0	0
otu1185	k__Archaea;p__Euryarchaeota;NA;NA;NA;NA;NA;NA	0	0	0	0	0	0	0	0	0	0	83
otu1186	k__Archaea;NA;NA;NA;NA;NA;NA;NA	0	0	0	0	0	0	0	0	0	0	83
otu1187	k__Archaea;p__Euryarchaeota;NA;NA;NA;NA;NA;NA	0	83	0	0	0	0	0	0	0	0	0
otu1188	k__Archaea;p__Euryarchaeota;NA;NA;NA;NA;NA;NA	0	0	83	0	0	0	0	0	0	0	0
otu1189	k__Archaea;p__Euryarchaeota;NA;NA;NA;NA;NA;NA	0	0	0	0	0	82	0	0	0	0	0
otu1190	k__Archaea;p__Euryarchaeota;NA;NA;NA;NA;NA;NA	0	0	0	0	0	45	0	0	37	0	0
otu1191	k__Archaea;p__Euryarchaeota;c__Methanobacteria;o__Methanobacteriales;f__Methanobacteriaceae;g__Methanobrevibacter;s__Methanobrevibacter gottschalkii clade;i__none	0	0	0	0	0	36	0	0	46	0	0
otu1192	k__Archaea;p__Euryarchaeota;c__Thermoplasmata;o__Methanomassiliicoccales;f__Methanomassiliicoccaceae;g__Group10;s__Group10 sp.;i__none	0	0	0	0	15	0	8	0	25	10	24
otu1193	k__Archaea;p__Euryarchaeota;c__Methanomicrobia;NA;NA;NA;NA;NA	0	0	0	0	0	0	0	82	0	0	0
otu1194	k__Archaea;p__Euryarchaeota;c__Methanomicrobia;NA;NA;NA;NA;NA	0	0	0	34	0	0	0	0	18	30	0
otu1195	k__Archaea;p__Euryarchaeota;c__Methanomicrobia;o__Methanomicrobiales;NA;NA;NA;NA	0	0	16	0	0	0	0	0	0	23	43
otu1196	k__Archaea;NA;NA;NA;NA;NA;NA;NA	0	0	0	0	0	0	0	0	0	0	82
otu1197	k__Archaea;NA;NA;NA;NA;NA;NA;NA	0	0	0	0	0	0	0	0	0	0	82
otu1198	k__Archaea;p__Euryarchaeota;c__Methanomicrobia;o__Methanosarcinales;f__Methanosarcinaceae;g__Methanosarcina;s__Methanosarcina barkeri;i__Methanosarcina barkeri strain MS	82	0	0	0	0	0	0	0	0	0	0
otu1199	k__Archaea;p__Euryarchaeota;NA;NA;NA;NA;NA;NA	0	82	0	0	0	0	0	0	0	0	0
otu1200	k__Archaea;p__Euryarchaeota;NA;NA;NA;NA;NA;NA	0	32	50	0	0	0	0	0	0	0	0
otu1201	k__Archaea;p__Euryarchaeota;NA;NA;NA;NA;NA;NA	0	0	0	0	0	0	0	81	0	0	0
otu1202	k__Archaea;p__Euryarchaeota;NA;NA;NA;NA;NA;NA	0	0	0	0	0	0	0	0	81	0	0
otu1203	k__Archaea;p__Euryarchaeota;c__Methanococci;o__Methanococcales;NA;NA;NA;NA	0	0	0	0	0	0	0	0	0	81	0
otu1204	k__Archaea;p__Euryarchaeota;NA;NA;NA;NA;NA;NA	0	0	0	0	0	0	0	0	0	31	50
otu1205	k__Archaea;p__Euryarchaeota;NA;NA;NA;NA;NA;NA	0	0	0	0	0	0	0	0	0	0	81
otu1206	k__Archaea;p__Euryarchaeota;c__Methanomicrobia;o__Methanosarcinales;f__Methanosarcinaceae;g__Methanosarcina;s__Methanosarcina barkeri;i__Methanosarcina barkeri strain MS	81	0	0	0	0	0	0	0	0	0	0
otu1207	k__Archaea;p__Euryarchaeota;NA;NA;NA;NA;NA;NA	0	81	0	0	0	0	0	0	0	0	0
otu1208	k__Archaea;p__Euryarchaeota;NA;NA;NA;NA;NA;NA	0	0	81	0	0	0	0	0	0	0	0
otu1209	k__Archaea;p__Euryarchaeota;NA;NA;NA;NA;NA;NA	0	0	81	0	0	0	0	0	0	0	0
otu1210	k__Archaea;p__Euryarchaeota;NA;NA;NA;NA;NA;NA	0	0	81	0	0	0	0	0	0	0	0
otu1211	k__Archaea;NA;NA;NA;NA;NA;NA;NA	0	0	0	81	0	0	0	0	0	0	0
otu1212	k__Archaea;p__Euryarchaeota;NA;NA;NA;NA;NA;NA	0	0	0	81	0	0	0	0	0	0	0
otu1213	k__Archaea;p__Euryarchaeota;NA;NA;NA;NA;NA;NA	0	0	0	81	0	0	0	0	0	0	0
otu1214	k__Archaea;p__Euryarchaeota;c__Methanobacteria;o__Methanobacteriales;f__Methanobacteriaceae;g__Methanobrevibacter;s__Methanobrevibacter gottschalkii clade;i__none	0	0	0	0	0	0	80	0	0	0	0
otu1215	k__Archaea;p__Euryarchaeota;c__Methanobacteria;o__Methanobacteriales;f__Methanobacteriaceae;g__Methanobrevibacter;s__Methanobrevibacter gottschalkii clade;i__none	0	0	0	0	0	0	80	0	0	0	0
otu1216	k__Archaea;p__Euryarchaeota;c__Methanobacteria;o__Methanobacteriales;f__Methanobacteriaceae;g__Methanobrevibacter;s__Methanobrevibacter gottschalkii clade;i__none	0	0	0	0	0	0	12	28	0	15	25
otu1217	k__Archaea;p__Euryarchaeota;c__Methanobacteria;o__Methanobacteriales;f__Methanobacteriaceae;g__Methanobrevibacter;s__Methanobrevibacter smithii;i__Methanobrevibacter smithii strain PS	0	0	0	0	0	0	7	0	0	48	25
otu1218	k__Archaea;p__Euryarchaeota;c__Methanobacteria;o__Methanobacteriales;f__Methanobacteriaceae;g__Methanobrevibacter;s__Methanobrevibacter smithii;i__Methanobrevibacter smithii strain PS	0	0	0	0	0	0	0	80	0	0	0
otu1219	k__Archaea;p__Euryarchaeota;NA;NA;NA;NA;NA;NA	0	0	0	0	0	0	0	39	0	0	41
otu1220	k__Archaea;p__Euryarchaeota;NA;NA;NA;NA;NA;NA	0	0	0	0	0	0	0	38	42	0	0
otu1221	k__Archaea;p__Euryarchaeota;NA;NA;NA;NA;NA;NA	0	0	0	30	0	0	0	0	0	50	0
otu1222	k__Archaea;NA;NA;NA;NA;NA;NA;NA	0	0	0	0	0	0	0	0	0	23	57
otu1223	k__Archaea;p__Euryarchaeota;NA;NA;NA;NA;NA;NA	0	0	0	0	0	0	0	0	0	0	80
otu1224	k__Archaea;p__Euryarchaeota;NA;NA;NA;NA;NA;NA	0	42	0	0	0	0	0	0	0	0	38
otu1225	k__Archaea;p__Euryarchaeota;c__Methanomicrobia;NA;NA;NA;NA;NA	0	0	0	48	0	0	0	0	0	0	32
otu1226	k__Archaea;p__Euryarchaeota;NA;NA;NA;NA;NA;NA	0	80	0	0	0	0	0	0	0	0	0
otu1227	k__Archaea;p__Euryarchaeota;c__Methanobacteria;o__Methanobacteriales;f__Methanobacteriaceae;g__Methanobrevibacter;s__Methanobrevibacter gottschalkii clade;i__none	0	48	0	0	32	0	0	0	0	0	0
otu1228	k__Archaea;p__Euryarchaeota;NA;NA;NA;NA;NA;NA	0	0	80	0	0	0	0	0	0	0	0
otu1229	k__Archaea;p__Euryarchaeota;NA;NA;NA;NA;NA;NA	0	0	0	80	0	0	0	0	0	0	0
otu1230	k__Archaea;p__Euryarchaeota;c__Methanomicrobia;NA;NA;NA;NA;NA	0	0	0	0	80	0	0	0	0	0	0
otu1231	k__Archaea;p__Euryarchaeota;NA;NA;NA;NA;NA;NA	0	0	0	0	0	0	79	0	0	0	0
otu1232	k__Archaea;p__Euryarchaeota;c__Methanomicrobia;NA;NA;NA;NA;NA	0	0	0	0	0	0	79	0	0	0	0
otu1233	k__Archaea;p__Euryarchaeota;c__Methanobacteria;o__Methanobacteriales;f__Methanobacteriaceae;g__Methanobrevibacter;NA;NA	0	0	0	0	0	0	0	79	0	0	0
otu1234	k__Archaea;p__Euryarchaeota;c__Methanobacteria;o__Methanobacteriales;f__Methanobacteriaceae;g__Methanobacterium;s__Methanobacterium alkaliphilum;i__Methanobacterium alkaliphilum strain WeN4	16	6	9	19	6	0	0	22	0	0	1
otu1235	k__Archaea;p__Euryarchaeota;NA;NA;NA;NA;NA;NA	0	0	0	0	0	0	0	0	79	0	0
otu1236	k__Archaea;p__Euryarchaeota;NA;NA;NA;NA;NA;NA	0	0	0	0	0	0	0	0	79	0	0
otu1237	k__Archaea;p__Euryarchaeota;NA;NA;NA;NA;NA;NA	0	0	0	0	0	0	0	0	0	79	0
otu1238	k__Archaea;p__Euryarchaeota;NA;NA;NA;NA;NA;NA	0	0	0	0	0	0	0	0	0	79	0
otu1239	k__Archaea;p__Euryarchaeota;NA;NA;NA;NA;NA;NA	0	0	0	0	0	0	0	0	0	0	79
otu1240	k__Archaea;p__Euryarchaeota;NA;NA;NA;NA;NA;NA	79	0	0	0	0	0	0	0	0	0	0
otu1241	k__Archaea;p__Euryarchaeota;c__Methanobacteria;o__Methanobacteriales;f__Methanobacteriaceae;g__Methanobrevibacter;s__Methanobrevibacter gottschalkii clade;i__none	0	50	0	0	29	0	0	0	0	0	0
otu1242	k__Archaea;p__Euryarchaeota;c__Methanomicrobia;NA;NA;NA;NA;NA	0	0	0	79	0	0	0	0	0	0	0
otu1243	k__Archaea;NA;NA;NA;NA;NA;NA;NA	0	0	0	0	0	78	0	0	0	0	0
otu1244	k__Archaea;p__Euryarchaeota;NA;NA;NA;NA;NA;NA	0	0	0	0	0	0	0	78	0	0	0
otu1245	k__Archaea;p__Euryarchaeota;c__Methanomicrobia;NA;NA;NA;NA;NA	0	0	0	6	0	0	0	72	0	0	0
otu1246	k__Archaea;p__Euryarchaeota;c__Thermoplasmata;o__Methanomassiliicoccales;f__Methanomassiliicoccaceae;g__Group9;NA;NA	0	0	0	0	50	0	0	28	0	0	0
otu1247	k__Archaea;p__Euryarchaeota;NA;NA;NA;NA;NA;NA	0	0	0	0	0	0	0	0	0	34	44
otu1248	k__Archaea;p__Euryarchaeota;NA;NA;NA;NA;NA;NA	0	0	0	0	0	0	0	0	0	0	78
otu1249	k__Archaea;NA;NA;NA;NA;NA;NA;NA	0	0	42	0	0	0	0	0	0	0	36
otu1250	k__Archaea;p__Euryarchaeota;NA;NA;NA;NA;NA;NA	0	55	0	23	0	0	0	0	0	0	0
otu1251	k__Archaea;p__Euryarchaeota;NA;NA;NA;NA;NA;NA	0	0	65	0	13	0	0	0	0	0	0
otu1252	k__Archaea;p__Euryarchaeota;NA;NA;NA;NA;NA;NA	0	0	0	78	0	0	0	0	0	0	0
otu1253	k__Archaea;NA;NA;NA;NA;NA;NA;NA	0	0	0	0	0	71	0	6	0	0	0
otu1254	k__Archaea;p__Euryarchaeota;NA;NA;NA;NA;NA;NA	0	0	0	0	0	33	44	0	0	0	0
otu1255	k__Archaea;p__Euryarchaeota;c__Methanobacteria;o__Methanobacteriales;f__Methanobacteriaceae;g__Methanobrevibacter;s__Methanobrevibacter gottschalkii clade;i__none	0	10	0	0	0	0	19	0	0	21	27
otu1256	k__Archaea;p__Euryarchaeota;NA;NA;NA;NA;NA;NA	0	0	0	0	0	0	0	77	0	0	0
otu1257	k__Archaea;p__Euryarchaeota;c__Methanobacteria;o__Methanobacteriales;f__Methanobacteriaceae;g__Methanobrevibacter;s__Methanobrevibacter gottschalkii clade;i__none	0	0	25	0	0	0	0	36	0	0	16
otu1258	k__Archaea;p__Euryarchaeota;NA;NA;NA;NA;NA;NA	0	0	0	0	0	0	0	0	52	0	25
otu1259	k__Archaea;p__Euryarchaeota;NA;NA;NA;NA;NA;NA	0	0	37	0	0	0	0	0	40	0	0
otu1260	k__Archaea;p__Euryarchaeota;NA;NA;NA;NA;NA;NA	0	0	0	0	0	0	0	0	25	0	52
otu1261	k__Archaea;p__Euryarchaeota;NA;NA;NA;NA;NA;NA	0	77	0	0	0	0	0	0	0	0	0
otu1262	k__Archaea;p__Euryarchaeota;NA;NA;NA;NA;NA;NA	0	0	51	26	0	0	0	0	0	0	0
otu1263	k__Archaea;p__Euryarchaeota;NA;NA;NA;NA;NA;NA	0	0	0	77	0	0	0	0	0	0	0
otu1264	k__Archaea;NA;NA;NA;NA;NA;NA;NA	0	0	0	0	0	76	0	0	0	0	0
otu1265	k__Archaea;p__Euryarchaeota;NA;NA;NA;NA;NA;NA	0	0	0	0	0	42	0	0	34	0	0
otu1266	k__Archaea;p__Euryarchaeota;NA;NA;NA;NA;NA;NA	0	0	0	0	53	23	0	0	0	0	0
otu1267	k__Archaea;p__Euryarchaeota;c__Methanobacteria;o__Methanobacteriales;f__Methanobacteriaceae;g__Methanobrevibacter;s__Methanobrevibacter gottschalkii clade;i__none	0	0	0	0	0	0	76	0	0	0	0
otu1268	k__Archaea;p__Euryarchaeota;NA;NA;NA;NA;NA;NA	0	0	0	0	0	0	0	0	0	33	43
otu1269	k__Archaea;p__Euryarchaeota;NA;NA;NA;NA;NA;NA	0	0	0	0	0	0	0	0	0	0	76
otu1270	k__Archaea;p__Euryarchaeota;NA;NA;NA;NA;NA;NA	0	0	0	46	0	0	0	0	0	0	30
otu1271	k__Archaea;p__Euryarchaeota;c__Thermoplasmata;o__Methanomassiliicoccales;f__Methanomassiliicoccaceae;g__Group8;s__Group8;i__none	0	32	0	27	17	0	0	0	0	0	0
otu1272	k__Archaea;p__Euryarchaeota;NA;NA;NA;NA;NA;NA	0	0	76	0	0	0	0	0	0	0	0
otu1273	k__Archaea;p__Euryarchaeota;NA;NA;NA;NA;NA;NA	0	0	0	76	0	0	0	0	0	0	0
otu1274	k__Archaea;p__Euryarchaeota;NA;NA;NA;NA;NA;NA	0	0	0	76	0	0	0	0	0	0	0
otu1275	k__Archaea;p__Euryarchaeota;NA;NA;NA;NA;NA;NA	0	0	0	76	0	0	0	0	0	0	0
otu1276	k__Archaea;NA;NA;NA;NA;NA;NA;NA	0	0	0	76	0	0	0	0	0	0	0
otu1277	k__Archaea;p__Euryarchaeota;c__Methanomicrobia;o__Methanosarcinales;f__Methanosarcinaceae;g__Methanimicrococcus;s__Methanimicrococcus blatticola;i__Methanimicrococcus blatticola strain PY-22	0	0	0	76	0	0	0	0	0	0	0
otu1278	k__Archaea;p__Euryarchaeota;NA;NA;NA;NA;NA;NA	0	0	0	0	0	35	0	0	0	40	0
otu1279	k__Archaea;p__Euryarchaeota;NA;NA;NA;NA;NA;NA	0	0	0	0	33	0	0	42	0	0	0
otu1280	k__Archaea;p__Euryarchaeota;NA;NA;NA;NA;NA;NA	0	0	0	0	0	0	0	33	0	0	42
otu1281	k__Archaea;p__Euryarchaeota;NA;NA;NA;NA;NA;NA	0	0	0	0	0	0	0	12	63	0	0
otu1282	k__Archaea;p__Euryarchaeota;NA;NA;NA;NA;NA;NA	0	0	0	0	0	0	0	0	75	0	0
otu1283	k__Archaea;p__Euryarchaeota;NA;NA;NA;NA;NA;NA	0	0	0	47	0	0	0	0	0	0	28
otu1284	k__Archaea;p__Euryarchaeota;NA;NA;NA;NA;NA;NA	0	75	0	0	0	0	0	0	0	0	0
otu1285	k__Archaea;p__Euryarchaeota;NA;NA;NA;NA;NA;NA	0	0	75	0	0	0	0	0	0	0	0
otu1286	k__Archaea;p__Euryarchaeota;NA;NA;NA;NA;NA;NA	0	0	0	0	0	44	0	0	30	0	0
otu1287	k__Archaea;p__Euryarchaeota;c__Methanomicrobia;NA;NA;NA;NA;NA	0	0	0	0	0	0	0	74	0	0	0
otu1288	k__Archaea;p__Euryarchaeota;c__Methanobacteria;o__Methanobacteriales;f__Methanobacteriaceae;g__Methanobrevibacter;s__Methanobrevibacter gottschalkii clade;i__none	0	0	14	0	0	0	0	39	0	21	0
otu1289	k__Archaea;p__Euryarchaeota;c__Methanobacteria;o__Methanobacteriales;f__Methanobacteriaceae;g__Methanobrevibacter;s__Methanobrevibacter gottschalkii clade;i__none	0	0	38	0	0	0	0	36	0	0	0
otu1290	k__Archaea;p__Euryarchaeota;NA;NA;NA;NA;NA;NA	0	0	0	32	0	0	0	0	42	0	0
otu1291	k__Archaea;p__Euryarchaeota;NA;NA;NA;NA;NA;NA	0	0	0	0	0	0	0	0	0	32	42
otu1292	k__Archaea;NA;NA;NA;NA;NA;NA;NA	0	0	0	0	0	0	0	0	0	0	74
otu1293	k__Archaea;p__Euryarchaeota;NA;NA;NA;NA;NA;NA	0	0	0	74	0	0	0	0	0	0	0
otu1294	k__Archaea;p__Euryarchaeota;NA;NA;NA;NA;NA;NA	0	0	0	74	0	0	0	0	0	0	0
otu1295	k__Archaea;p__Euryarchaeota;NA;NA;NA;NA;NA;NA	0	0	35	0	0	38	0	0	0	0	0
otu1296	k__Archaea;p__Euryarchaeota;c__Methanobacteria;o__Methanobacteriales;f__Methanobacteriaceae;g__Methanobrevibacter;s__Methanobrevibacter gottschalkii clade;i__none	0	0	0	24	0	33	0	0	16	0	0
otu1297	k__Archaea;p__Euryarchaeota;c__Methanobacteria;o__Methanobacteriales;f__Methanobacteriaceae;g__Methanobrevibacter;s__Methanobrevibacter gottschalkii clade;i__none	19	35	3	0	0	5	0	0	11	0	0
otu1298	k__Archaea;p__Euryarchaeota;NA;NA;NA;NA;NA;NA	0	0	0	0	0	0	0	0	73	0	0
otu1299	k__Archaea;p__Euryarchaeota;c__Methanobacteria;o__Methanobacteriales;f__Methanobacteriaceae;g__Methanobrevibacter;s__Methanobrevibacter gottschalkii clade;i__none	0	0	0	0	0	0	0	0	24	23	26
otu1300	k__Archaea;NA;NA;NA;NA;NA;NA;NA	0	0	0	34	0	0	0	0	0	0	39
otu1301	k__Archaea;p__Euryarchaeota;NA;NA;NA;NA;NA;NA	30	0	43	0	0	0	0	0	0	0	0
otu1302	k__Archaea;p__Euryarchaeota;NA;NA;NA;NA;NA;NA	0	0	73	0	0	0	0	0	0	0	0
otu1303	k__Archaea;p__Euryarchaeota;NA;NA;NA;NA;NA;NA	0	0	73	0	0	0	0	0	0	0	0
otu1304	k__Archaea;p__Euryarchaeota;NA;NA;NA;NA;NA;NA	0	0	0	0	0	72	0	0	0	0	0
otu1305	k__Archaea;p__Euryarchaeota;c__Methanobacteria;o__Methanobacteriales;f__Methanobacteriaceae;g__Methanobrevibacter;s__Methanobrevibacter gottschalkii clade;i__none	0	0	0	0	0	0	72	0	0	0	0
otu1306	k__Archaea;p__Euryarchaeota;c__Methanobacteria;o__Methanobacteriales;f__Methanobacteriaceae;g__Methanobrevibacter;s__Methanobrevibacter gottschalkii clade;i__none	0	0	0	0	0	0	72	0	0	0	0
otu1307	k__Archaea;p__Euryarchaeota;NA;NA;NA;NA;NA;NA	0	0	0	0	0	0	0	0	0	72	0
otu1308	k__Archaea;p__Euryarchaeota;NA;NA;NA;NA;NA;NA	0	0	0	0	0	0	0	0	0	31	41
otu1309	k__Archaea;p__Euryarchaeota;c__Methanomicrobia;NA;NA;NA;NA;NA	0	0	0	41	0	0	0	0	0	31	0
otu1310	k__Archaea;p__Euryarchaeota;NA;NA;NA;NA;NA;NA	0	0	0	0	0	0	0	0	0	0	72
otu1311	k__Archaea;p__Euryarchaeota;c__Methanomicrobia;NA;NA;NA;NA;NA	0	0	0	0	0	0	0	0	0	0	72
otu1312	k__Archaea;p__Euryarchaeota;c__Thermoplasmata;o__Methanomassiliicoccales;f__Methanomassiliicoccaceae;g__Group10;s__Group10 sp.;i__none	0	0	0	12	21	0	0	0	0	0	39
otu1313	k__Archaea;p__Euryarchaeota;c__Methanomicrobia;NA;NA;NA;NA;NA	0	45	0	0	0	0	0	0	0	0	27
otu1314	k__Archaea;p__Euryarchaeota;c__Thermoplasmata;o__Methanomassiliicoccales;f__Methanomassiliicoccaceae;g__Group9;s__Group9 sp.;i__none	0	0	0	58	14	0	0	0	0	0	0
otu1315	k__Archaea;p__Euryarchaeota;NA;NA;NA;NA;NA;NA	0	0	0	0	0	71	0	0	0	0	0
otu1316	k__Archaea;p__Euryarchaeota;c__Methanobacteria;o__Methanobacteriales;f__Methanobacteriaceae;g__Methanobrevibacter;s__Methanobrevibacter gottschalkii clade;i__none	13	34	3	0	0	7	0	0	14	0	0
otu1317	k__Archaea;p__Euryarchaeota;c__Thermoplasmata;o__Methanomassiliicoccales;f__Methanomassiliicoccaceae;NA;NA;NA	0	0	0	18	15	0	0	17	6	0	15
otu1318	k__Archaea;p__Euryarchaeota;NA;NA;NA;NA;NA;NA	0	0	0	0	0	0	0	0	0	71	0
otu1319	k__Archaea;p__Euryarchaeota;c__Methanomicrobia;NA;NA;NA;NA;NA	24	0	0	0	0	0	0	0	0	0	47
otu1320	k__Archaea;p__Euryarchaeota;NA;NA;NA;NA;NA;NA	0	0	41	0	0	0	0	0	0	0	30
otu1321	k__Archaea;p__Euryarchaeota;NA;NA;NA;NA;NA;NA	71	0	0	0	0	0	0	0	0	0	0
otu1322	k__Archaea;p__Euryarchaeota;NA;NA;NA;NA;NA;NA	0	71	0	0	0	0	0	0	0	0	0
otu1323	k__Archaea;p__Euryarchaeota;NA;NA;NA;NA;NA;NA	0	0	0	54	17	0	0	0	0	0	0
otu1324	k__Archaea;p__Euryarchaeota;c__Methanobacteria;o__Methanobacteriales;f__Methanobacteriaceae;g__Methanobrevibacter;s__Methanobrevibacter gottschalkii clade;i__none	0	0	0	0	0	21	0	18	31	0	0
otu1325	k__Archaea;p__Euryarchaeota;c__Methanomicrobia;o__Methanomicrobiales;f__Methanomicrobiaceae;g__Methanomicrobium;s__Methanomicrobium mobile;i__none	0	0	0	39	16	7	0	0	0	8	0
otu1326	k__Archaea;p__Euryarchaeota;c__Methanobacteria;o__Methanobacteriales;f__Methanobacteriaceae;g__Methanobrevibacter;s__Methanobrevibacter gottschalkii clade;i__none	0	0	0	0	0	3	19	14	10	9	15
otu1327	k__Archaea;p__Euryarchaeota;c__Methanobacteria;o__Methanobacteriales;f__Methanobacteriaceae;g__Methanosphaera;s__Methanosphaera sp. ISO3-F5;i__Methanosphaera sp. ISO3-F5	0	0	0	0	0	0	27	0	9	19	15
otu1328	k__Archaea;p__Euryarchaeota;c__Methanobacteria;o__Methanobacteriales;f__Methanobacteriaceae;g__Methanobrevibacter;s__Methanobrevibacter gottschalkii clade;i__none	0	0	0	0	0	0	0	70	0	0	0
otu1329	k__Archaea;p__Euryarchaeota;c__Methanobacteria;o__Methanobacteriales;f__Methanobacteriaceae;g__Methanosphaera;s__Methanosphaera sp. ISO3-F5;NA	22	24	22	0	0	0	0	2	0	0	0
otu1330	k__Archaea;p__Euryarchaeota;NA;NA;NA;NA;NA;NA	0	0	0	0	0	0	0	0	70	0	0
otu1331	k__Archaea;p__Euryarchaeota;c__Thermoplasmata;o__Methanomassiliicoccales;f__Methanomassiliicoccaceae;g__Group10;s__Group10 sp.;i__none	0	0	0	0	0	0	0	0	28	13	29
otu1332	k__Archaea;p__Euryarchaeota;c__Methanomicrobia;NA;NA;NA;NA;NA	0	0	0	20	33	0	0	0	17	0	0
otu1333	k__Archaea;NA;NA;NA;NA;NA;NA;NA	0	0	24	0	0	0	0	0	0	46	0
otu1334	k__Archaea;p__Euryarchaeota;NA;NA;NA;NA;NA;NA	0	0	0	35	0	0	0	0	0	35	0
otu1335	k__Archaea;p__Euryarchaeota;NA;NA;NA;NA;NA;NA	0	0	0	0	0	0	0	0	0	32	38
otu1336	k__Archaea;p__Euryarchaeota;NA;NA;NA;NA;NA;NA	0	0	0	0	0	0	0	0	0	0	70
otu1337	k__Archaea;p__Euryarchaeota;c__Methanobacteria;o__Methanobacteriales;f__Methanobacteriaceae;g__Methanobrevibacter;s__Methanobrevibacter ruminantium clade;i__none	33	0	0	37	0	0	0	0	0	0	0
otu1338	k__Archaea;p__Euryarchaeota;NA;NA;NA;NA;NA;NA	0	0	0	70	0	0	0	0	0	0	0
otu1339	k__Archaea;p__Euryarchaeota;NA;NA;NA;NA;NA;NA	0	0	0	70	0	0	0	0	0	0	0
otu1340	k__Archaea;p__Euryarchaeota;c__Methanomicrobia;NA;NA;NA;NA;NA	0	0	0	70	0	0	0	0	0	0	0
otu1341	k__Archaea;p__Euryarchaeota;NA;NA;NA;NA;NA;NA	0	0	40	0	0	0	0	0	29	0	0
otu1342	k__Archaea;p__Euryarchaeota;NA;NA;NA;NA;NA;NA	0	0	0	0	0	0	0	0	0	69	0
otu1343	k__Archaea;p__Euryarchaeota;NA;NA;NA;NA;NA;NA	0	0	0	0	0	0	0	0	0	0	69
otu1344	k__Archaea;p__Euryarchaeota;NA;NA;NA;NA;NA;NA	0	0	0	0	0	0	0	0	0	0	69
otu1345	k__Archaea;NA;NA;NA;NA;NA;NA;NA	0	0	0	0	0	0	0	0	0	0	69
otu1346	k__Archaea;NA;NA;NA;NA;NA;NA;NA	0	0	0	0	0	0	0	0	0	0	69
otu1347	k__Archaea;p__Euryarchaeota;NA;NA;NA;NA;NA;NA	0	19	0	50	0	0	0	0	0	0	0
otu1348	k__Archaea;p__Euryarchaeota;NA;NA;NA;NA;NA;NA	0	0	69	0	0	0	0	0	0	0	0
otu1349	k__Archaea;p__Euryarchaeota;NA;NA;NA;NA;NA;NA	0	0	0	69	0	0	0	0	0	0	0
otu1350	k__Archaea;p__Euryarchaeota;c__Methanococci;o__Methanococcales;NA;NA;NA;NA	0	0	0	0	69	0	0	0	0	0	0
otu1351	k__Archaea;p__Euryarchaeota;NA;NA;NA;NA;NA;NA	0	0	0	0	69	0	0	0	0	0	0
otu1352	k__Archaea;p__Euryarchaeota;NA;NA;NA;NA;NA;NA	0	0	0	0	0	68	0	0	0	0	0
otu1353	k__Archaea;p__Euryarchaeota;c__Methanobacteria;o__Methanobacteriales;f__Methanobacteriaceae;g__Methanobrevibacter;s__Methanobrevibacter gottschalkii clade;i__none	0	0	0	0	0	27	0	0	41	0	0
otu1354	k__Archaea;p__Euryarchaeota;c__Methanobacteria;o__Methanobacteriales;f__Methanobacteriaceae;g__Methanobrevibacter;NA;NA	0	0	0	0	0	25	14	0	17	0	12
otu1355	k__Archaea;p__Euryarchaeota;c__Methanobacteria;o__Methanobacteriales;f__Methanobacteriaceae;g__Methanobrevibacter;s__Methanobrevibacter gottschalkii clade;i__none	0	0	0	0	0	0	68	0	0	0	0
otu1356	k__Archaea;p__Euryarchaeota;c__Methanobacteria;o__Methanobacteriales;f__Methanobacteriaceae;g__Methanosphaera;s__Methanosphaera sp. ISO3-F5;i__Methanosphaera sp. ISO3-F5	0	0	0	0	0	0	22	0	9	15	22
otu1357	k__Archaea;p__Euryarchaeota;NA;NA;NA;NA;NA;NA	0	0	0	0	0	0	0	0	0	68	0
otu1358	k__Archaea;p__Euryarchaeota;NA;NA;NA;NA;NA;NA	0	0	0	0	0	0	0	0	0	0	68
otu1359	k__Archaea;p__Euryarchaeota;NA;NA;NA;NA;NA;NA	0	0	0	0	0	0	0	0	0	0	68
otu1360	k__Archaea;p__Euryarchaeota;c__Methanobacteria;o__Methanobacteriales;f__Methanobacteriaceae;g__Methanobrevibacter;s__Methanobrevibacter ruminantium clade;NA	68	0	0	0	0	0	0	0	0	0	0
otu1361	k__Archaea;p__Euryarchaeota;NA;NA;NA;NA;NA;NA	0	0	68	0	0	0	0	0	0	0	0
otu1362	k__Archaea;p__Euryarchaeota;NA;NA;NA;NA;NA;NA	0	0	68	0	0	0	0	0	0	0	0
otu1363	k__Archaea;p__Euryarchaeota;NA;NA;NA;NA;NA;NA	0	0	46	0	22	0	0	0	0	0	0
otu1364	k__Archaea;p__Euryarchaeota;c__Thermoplasmata;o__Methanomassiliicoccales;f__Methanomassiliicoccaceae;g__Group9;s__Group9 sp.;i__none	0	0	0	68	0	0	0	0	0	0	0
otu1365	k__Archaea;p__Euryarchaeota;NA;NA;NA;NA;NA;NA	0	0	0	0	68	0	0	0	0	0	0
otu1366	k__Archaea;NA;NA;NA;NA;NA;NA;NA	0	0	0	0	0	67	0	0	0	0	0
otu1367	k__Archaea;p__Euryarchaeota;NA;NA;NA;NA;NA;NA	0	0	0	0	0	42	0	25	0	0	0
otu1368	k__Archaea;p__Euryarchaeota;c__Methanobacteria;o__Methanobacteriales;f__Methanobacteriaceae;g__Methanobrevibacter;s__Methanobrevibacter acididurans;i__none	0	0	0	0	0	38	0	4	25	0	0
otu1369	k__Archaea;NA;NA;NA;NA;NA;NA;NA	0	0	36	0	0	31	0	0	0	0	0
otu1370	k__Archaea;p__Euryarchaeota;c__Methanobacteria;o__Methanobacteriales;f__Methanobacteriaceae;g__Methanobrevibacter;s__Methanobrevibacter gottschalkii clade;i__none	0	0	0	18	0	30	0	0	19	0	0
otu1371	k__Archaea;p__Euryarchaeota;NA;NA;NA;NA;NA;NA	0	0	0	0	0	0	67	0	0	0	0
otu1372	k__Archaea;p__Euryarchaeota;NA;NA;NA;NA;NA;NA	0	0	0	0	0	0	0	67	0	0	0
otu1373	k__Archaea;p__Euryarchaeota;NA;NA;NA;NA;NA;NA	0	29	0	0	0	0	0	38	0	0	0
otu1374	k__Archaea;p__Euryarchaeota;c__Methanobacteria;o__Methanobacteriales;f__Methanobacteriaceae;g__Methanobrevibacter;NA;NA	0	0	0	0	0	0	0	0	0	48	19
otu1375	k__Archaea;p__Euryarchaeota;NA;NA;NA;NA;NA;NA	0	67	0	0	0	0	0	0	0	0	0
otu1376	k__Archaea;p__Euryarchaeota;c__Methanobacteria;o__Methanobacteriales;f__Methanobacteriaceae;g__Methanobrevibacter;s__Methanobrevibacter gottschalkii clade;i__none	0	39	0	0	28	0	0	0	0	0	0
otu1377	k__Archaea;NA;NA;NA;NA;NA;NA;NA	0	0	67	0	0	0	0	0	0	0	0
otu1378	k__Archaea;NA;NA;NA;NA;NA;NA;NA	0	0	17	50	0	0	0	0	0	0	0
otu1379	k__Archaea;p__Euryarchaeota;NA;NA;NA;NA;NA;NA	0	0	0	67	0	0	0	0	0	0	0
otu1380	k__Archaea;p__Euryarchaeota;NA;NA;NA;NA;NA;NA	0	0	0	67	0	0	0	0	0	0	0
otu1381	k__Archaea;p__Euryarchaeota;NA;NA;NA;NA;NA;NA	0	0	0	67	0	0	0	0	0	0	0
otu1382	k__Archaea;p__Euryarchaeota;NA;NA;NA;NA;NA;NA	0	0	0	0	67	0	0	0	0	0	0
otu1383	k__Archaea;p__Euryarchaeota;c__Methanomicrobia;NA;NA;NA;NA;NA	0	0	0	0	0	37	0	0	0	29	0
otu1384	k__Archaea;p__Euryarchaeota;NA;NA;NA;NA;NA;NA	0	0	0	0	0	31	0	0	0	0	35
otu1385	k__Archaea;p__Euryarchaeota;NA;NA;NA;NA;NA;NA	0	0	0	42	0	0	24	0	0	0	0
otu1386	k__Archaea;p__Euryarchaeota;c__Methanomicrobia;NA;NA;NA;NA;NA	0	0	0	0	0	0	0	66	0	0	0
otu1387	k__Archaea;p__Euryarchaeota;NA;NA;NA;NA;NA;NA	0	0	23	0	0	0	0	43	0	0	0
otu1388	k__Archaea;NA;NA;NA;NA;NA;NA;NA	0	0	0	0	0	0	0	0	21	45	0
otu1389	k__Archaea;p__Euryarchaeota;NA;NA;NA;NA;NA;NA	0	0	0	0	0	0	0	0	0	66	0
otu1390	k__Archaea;p__Euryarchaeota;NA;NA;NA;NA;NA;NA	0	0	0	0	0	0	0	0	0	66	0
otu1391	k__Archaea;p__Euryarchaeota;NA;NA;NA;NA;NA;NA	0	0	0	0	0	0	0	0	0	66	0
otu1392	k__Archaea;p__Euryarchaeota;NA;NA;NA;NA;NA;NA	0	0	0	0	0	0	0	0	0	66	0
otu1393	k__Archaea;p__Euryarchaeota;NA;NA;NA;NA;NA;NA	0	0	0	0	0	0	0	0	0	30	36
otu1394	k__Archaea;NA;NA;NA;NA;NA;NA;NA	0	0	0	0	0	0	0	0	0	0	66
otu1395	k__Archaea;p__Euryarchaeota;NA;NA;NA;NA;NA;NA	0	0	0	0	0	0	0	0	0	0	66
otu1396	k__Archaea;p__Euryarchaeota;NA;NA;NA;NA;NA;NA	0	0	0	0	0	0	0	0	0	0	66
otu1397	k__Archaea;p__Euryarchaeota;NA;NA;NA;NA;NA;NA	0	0	36	0	0	0	0	0	0	0	30
otu1398	k__Archaea;p__Euryarchaeota;NA;NA;NA;NA;NA;NA	51	0	0	0	0	0	0	0	0	0	15
otu1399	k__Archaea;p__Euryarchaeota;NA;NA;NA;NA;NA;NA	66	0	0	0	0	0	0	0	0	0	0
otu1400	k__Archaea;p__Euryarchaeota;NA;NA;NA;NA;NA;NA	0	30	36	0	0	0	0	0	0	0	0
otu1401	k__Archaea;p__Euryarchaeota;NA;NA;NA;NA;NA;NA	0	0	66	0	0	0	0	0	0	0	0
otu1402	k__Archaea;p__Euryarchaeota;c__Methanomicrobia;NA;NA;NA;NA;NA	0	0	66	0	0	0	0	0	0	0	0
otu1403	k__Archaea;p__Euryarchaeota;NA;NA;NA;NA;NA;NA	0	0	66	0	0	0	0	0	0	0	0
otu1404	k__Archaea;p__Euryarchaeota;NA;NA;NA;NA;NA;NA	0	0	0	66	0	0	0	0	0	0	0
otu1405	k__Archaea;p__Euryarchaeota;c__Methanomicrobia;NA;NA;NA;NA;NA	0	0	0	66	0	0	0	0	0	0	0
otu1406	k__Archaea;p__Euryarchaeota;NA;NA;NA;NA;NA;NA	0	0	0	66	0	0	0	0	0	0	0
otu1407	k__Archaea;p__Euryarchaeota;NA;NA;NA;NA;NA;NA	0	0	0	0	0	65	0	0	0	0	0
otu1408	k__Archaea;p__Euryarchaeota;NA;NA;NA;NA;NA;NA	0	0	0	0	0	65	0	0	0	0	0
otu1409	k__Archaea;p__Euryarchaeota;NA;NA;NA;NA;NA;NA	0	0	0	0	0	47	0	0	18	0	0
otu1410	k__Archaea;p__Euryarchaeota;c__Methanobacteria;o__Methanobacteriales;f__Methanobacteriaceae;g__Methanobrevibacter;s__Methanobrevibacter acididurans;i__none	0	0	0	0	0	26	0	0	39	0	0
otu1411	k__Archaea;p__Euryarchaeota;c__Methanobacteria;o__Methanobacteriales;f__Methanobacteriaceae;g__Methanobrevibacter;s__Methanobrevibacter gottschalkii clade;i__none	0	0	0	26	12	21	0	0	6	0	0
otu1412	k__Archaea;p__Euryarchaeota;c__Methanomicrobia;NA;NA;NA;NA;NA	0	0	0	0	0	0	65	0	0	0	0
otu1413	k__Archaea;p__Euryarchaeota;c__Methanobacteria;o__Methanobacteriales;f__Methanobacteriaceae;g__Methanosphaera;s__Methanosphaera sp. ISO3-F5;i__none	0	0	0	0	0	0	65	0	0	0	0
otu1414	k__Archaea;p__Euryarchaeota;c__Methanobacteria;o__Methanobacteriales;f__Methanobacteriaceae;g__Methanosphaera;s__Methanosphaera sp. ISO3-F5;i__Methanosphaera sp. ISO3-F5	0	0	0	0	0	0	12	0	7	30	16
otu1415	k__Archaea;p__Euryarchaeota;NA;NA;NA;NA;NA;NA	0	0	0	0	0	0	0	65	0	0	0
otu1416	k__Archaea;p__Euryarchaeota;NA;NA;NA;NA;NA;NA	0	0	0	0	34	0	0	31	0	0	0
otu1417	k__Archaea;p__Euryarchaeota;NA;NA;NA;NA;NA;NA	0	0	0	0	0	0	0	26	39	0	0
otu1418	k__Archaea;p__Euryarchaeota;NA;NA;NA;NA;NA;NA	0	0	0	0	0	0	0	0	65	0	0
otu1419	k__Archaea;p__Euryarchaeota;NA;NA;NA;NA;NA;NA	0	0	0	0	0	0	0	0	65	0	0
otu1420	k__Archaea;p__Euryarchaeota;NA;NA;NA;NA;NA;NA	0	0	0	56	0	0	0	0	9	0	0
otu1421	k__Archaea;p__Euryarchaeota;NA;NA;NA;NA;NA;NA	0	0	0	0	0	0	0	0	0	65	0
otu1422	k__Archaea;p__Euryarchaeota;c__Methanobacteria;o__Methanobacteriales;f__Methanobacteriaceae;g__Methanobrevibacter;s__Methanobrevibacter gottschalkii clade;i__none	0	0	0	0	0	0	0	0	0	30	35
otu1423	k__Archaea;p__Euryarchaeota;NA;NA;NA;NA;NA;NA	0	0	0	0	0	0	0	0	0	23	42
otu1424	k__Archaea;NA;NA;NA;NA;NA;NA;NA	0	0	0	0	0	0	0	0	0	0	65
otu1425	k__Archaea;p__Euryarchaeota;NA;NA;NA;NA;NA;NA	0	0	0	0	0	0	0	0	0	0	65
otu1426	k__Archaea;p__Euryarchaeota;NA;NA;NA;NA;NA;NA	0	0	0	0	0	0	0	0	0	0	53
otu1427	k__Archaea;p__Euryarchaeota;NA;NA;NA;NA;NA;NA	65	0	0	0	0	0	0	0	0	0	0
otu1428	k__Archaea;p__Euryarchaeota;NA;NA;NA;NA;NA;NA	65	0	0	0	0	0	0	0	0	0	0
otu1429	k__Archaea;p__Euryarchaeota;c__Methanobacteria;o__Methanobacteriales;f__Methanobacteriaceae;g__Methanobrevibacter;s__Methanobrevibacter ruminantium clade;i__none	65	0	0	0	0	0	0	0	0	0	0
otu1430	k__Archaea;p__Euryarchaeota;NA;NA;NA;NA;NA;NA	0	65	0	0	0	0	0	0	0	0	0
otu1431	k__Archaea;p__Euryarchaeota;NA;NA;NA;NA;NA;NA	0	65	0	0	0	0	0	0	0	0	0
otu1432	k__Archaea;p__Euryarchaeota;NA;NA;NA;NA;NA;NA	0	65	0	0	0	0	0	0	0	0	0
otu1433	k__Archaea;p__Euryarchaeota;NA;NA;NA;NA;NA;NA	0	0	65	0	0	0	0	0	0	0	0
otu1434	k__Archaea;p__Euryarchaeota;NA;NA;NA;NA;NA;NA	0	0	65	0	0	0	0	0	0	0	0
otu1435	k__Archaea;p__Euryarchaeota;NA;NA;NA;NA;NA;NA	0	0	65	0	0	0	0	0	0	0	0
otu1436	k__Archaea;NA;NA;NA;NA;NA;NA;NA	0	0	0	65	0	0	0	0	0	0	0
otu1437	k__Archaea;p__Euryarchaeota;NA;NA;NA;NA;NA;NA	0	0	0	65	0	0	0	0	0	0	0
otu1438	k__Archaea;p__Euryarchaeota;NA;NA;NA;NA;NA;NA	0	0	0	65	0	0	0	0	0	0	0
otu1439	k__Archaea;p__Euryarchaeota;c__Methanobacteria;o__Methanobacteriales;f__Methanobacteriaceae;g__Methanobrevibacter;s__Methanobrevibacter gottschalkii clade;i__none	0	0	0	0	0	0	64	0	0	0	0
otu1440	k__Archaea;p__Euryarchaeota;NA;NA;NA;NA;NA;NA	0	0	0	0	0	0	0	26	0	0	38
otu1441	k__Archaea;p__Euryarchaeota;c__Thermoplasmata;o__Methanomassiliicoccales;f__Methanomassiliicoccaceae;g__Group10;s__Group10 sp.;i__none	0	0	0	0	35	0	0	10	19	0	0
otu1442	k__Archaea;p__Euryarchaeota;NA;NA;NA;NA;NA;NA	0	0	0	0	0	0	0	0	64	0	0
otu1443	k__Archaea;p__Euryarchaeota;c__Thermoplasmata;o__Methanomassiliicoccales;f__Methanomassiliicoccaceae;NA;NA;NA	0	0	0	0	0	0	0	0	0	34	30
otu1444	k__Archaea;p__Euryarchaeota;NA;NA;NA;NA;NA;NA	0	0	0	0	0	0	0	0	0	25	39
otu1445	k__Archaea;p__Euryarchaeota;NA;NA;NA;NA;NA;NA	0	0	0	0	0	0	0	0	0	0	64
otu1446	k__Archaea;p__Euryarchaeota;c__Methanococci;o__Methanococcales;NA;NA;NA;NA	0	0	0	0	0	0	0	0	0	0	64
otu1447	k__Archaea;NA;NA;NA;NA;NA;NA;NA	0	0	0	0	0	0	0	0	0	0	64
otu1448	k__Archaea;NA;NA;NA;NA;NA;NA;NA	0	0	0	29	0	0	0	0	0	0	35
otu1449	k__Archaea;p__Euryarchaeota;NA;NA;NA;NA;NA;NA	64	0	0	0	0	0	0	0	0	0	0
otu1450	k__Archaea;p__Euryarchaeota;c__Methanobacteria;o__Methanobacteriales;f__Methanobacteriaceae;g__Methanobrevibacter;s__Methanobrevibacter gottschalkii clade;NA	64	0	0	0	0	0	0	0	0	0	0
otu1451	k__Archaea;p__Euryarchaeota;c__Methanomicrobia;o__Methanosarcinales;f__Methanosarcinaceae;g__Methanosarcina;s__Methanosarcina barkeri;i__Methanosarcina barkeri strain MS	64	0	0	0	0	0	0	0	0	0	0
otu1452	k__Archaea;NA;NA;NA;NA;NA;NA;NA	0	0	0	64	0	0	0	0	0	0	0
otu1453	k__Archaea;p__Euryarchaeota;NA;NA;NA;NA;NA;NA	0	0	0	64	0	0	0	0	0	0	0
otu1454	k__Archaea;NA;NA;NA;NA;NA;NA;NA	0	0	0	0	0	63	0	0	0	0	0
otu1455	k__Archaea;p__Euryarchaeota;NA;NA;NA;NA;NA;NA	0	0	19	0	0	24	0	20	0	0	0
otu1456	k__Archaea;p__Euryarchaeota;c__Methanobacteria;o__Methanobacteriales;f__Methanobacteriaceae;g__Methanobrevibacter;s__Methanobrevibacter gottschalkii clade;i__none	0	0	0	0	0	7	0	36	20	0	0
otu1457	k__Archaea;p__Euryarchaeota;c__Methanobacteria;o__Methanobacteriales;f__Methanobacteriaceae;g__Methanobrevibacter;s__Methanobrevibacter gottschalkii clade;i__none	0	12	0	0	0	0	17	0	0	16	18
otu1458	k__Archaea;p__Euryarchaeota;c__Methanobacteria;o__Methanobacteriales;f__Methanobacteriaceae;g__Methanobrevibacter;s__Methanobrevibacter gottschalkii clade;i__none	0	0	0	0	0	0	0	63	0	0	0
otu1459	k__Archaea;p__Euryarchaeota;NA;NA;NA;NA;NA;NA	0	0	0	0	0	0	0	0	0	25	38
otu1460	k__Archaea;p__Euryarchaeota;NA;NA;NA;NA;NA;NA	0	0	0	0	0	0	0	0	0	0	63
otu1461	k__Archaea;p__Euryarchaeota;c__Thermoplasmata;o__Methanomassiliicoccales;f__Methanomassiliicoccaceae;g__Group9;s__Group9 sp.;i__none	0	0	0	63	0	0	0	0	0	0	0
otu1462	k__Archaea;p__Euryarchaeota;NA;NA;NA;NA;NA;NA	0	0	0	63	0	0	0	0	0	0	0
otu1463	k__Archaea;p__Euryarchaeota;c__Methanomicrobia;NA;NA;NA;NA;NA	0	0	0	63	0	0	0	0	0	0	0
otu1464	k__Archaea;p__Euryarchaeota;NA;NA;NA;NA;NA;NA	0	0	0	63	0	0	0	0	0	0	0
otu1465	k__Archaea;p__Euryarchaeota;c__Methanobacteria;o__Methanobacteriales;f__Methanobacteriaceae;g__Methanobrevibacter;NA;NA	0	0	0	0	0	11	21	0	0	9	21
otu1466	k__Archaea;p__Euryarchaeota;c__Methanomicrobia;o__Methanomicrobiales;f__Methanomicrobiaceae;g__Methanomicrobium;s__Methanomicrobium mobile;i__none	0	0	0	35	18	5	0	0	0	4	0
otu1467	k__Archaea;p__Euryarchaeota;c__Methanomicrobia;o__Methanomicrobiales;f__Methanomicrobiaceae;g__Methanomicrobium;s__Methanomicrobium mobile;i__none	0	0	0	35	14	3	0	0	0	10	0
otu1468	k__Archaea;p__Euryarchaeota;NA;NA;NA;NA;NA;NA	0	0	0	0	0	0	29	0	33	0	0
otu1469	k__Archaea;p__Euryarchaeota;NA;NA;NA;NA;NA;NA	0	0	0	0	0	0	0	0	0	0	62
otu1470	k__Archaea;NA;NA;NA;NA;NA;NA;NA	0	0	0	0	0	0	0	0	0	0	62
otu1471	k__Archaea;p__Euryarchaeota;NA;NA;NA;NA;NA;NA	0	0	0	0	0	0	0	0	0	0	62
otu1472	k__Archaea;p__Euryarchaeota;c__Methanomicrobia;NA;NA;NA;NA;NA	0	0	0	0	0	0	0	0	0	0	62
otu1473	k__Archaea;p__Euryarchaeota;NA;NA;NA;NA;NA;NA	0	0	0	0	0	0	0	0	0	0	62
otu1474	k__Archaea;p__Euryarchaeota;NA;NA;NA;NA;NA;NA	0	62	0	0	0	0	0	0	0	0	0
otu1475	k__Archaea;p__Euryarchaeota;c__Methanococci;o__Methanococcales;NA;NA;NA;NA	0	0	62	0	0	0	0	0	0	0	0
otu1476	k__Archaea;NA;NA;NA;NA;NA;NA;NA	0	0	0	0	62	0	0	0	0	0	0
otu1477	k__Archaea;p__Euryarchaeota;NA;NA;NA;NA;NA;NA	0	0	0	0	0	61	0	0	0	0	0
otu1478	k__Archaea;p__Euryarchaeota;c__Methanobacteria;o__Methanobacteriales;f__Methanobacteriaceae;g__Methanobrevibacter;s__Methanobrevibacter gottschalkii clade;i__none	18	21	4	0	0	6	0	0	12	0	0
otu1479	k__Archaea;p__Euryarchaeota;c__Methanobacteria;o__Methanobacteriales;f__Methanobacteriaceae;g__Methanosphaera;s__Methanosphaera sp. ISO3-F5;i__none	0	0	0	0	0	0	61	0	0	0	0
otu1480	k__Archaea;p__Euryarchaeota;c__Methanobacteria;o__Methanobacteriales;f__Methanobacteriaceae;g__Methanosphaera;s__Methanosphaera sp. ISO3-F5;i__none	0	0	0	0	0	0	9	0	0	37	15
otu1481	k__Archaea;p__Euryarchaeota;NA;NA;NA;NA;NA;NA	0	0	0	0	0	0	0	61	0	0	0
otu1482	k__Archaea;p__Euryarchaeota;NA;NA;NA;NA;NA;NA	0	0	0	0	0	0	0	0	0	18	43
otu1483	k__Archaea;p__Euryarchaeota;c__Methanomicrobia;NA;NA;NA;NA;NA	0	0	0	0	0	0	0	0	0	0	61
otu1484	k__Archaea;p__Euryarchaeota;c__Methanomicrobia;NA;NA;NA;NA;NA	0	0	0	0	0	0	0	0	0	0	61
otu1485	k__Archaea;p__Euryarchaeota;c__Methanobacteria;o__Methanobacteriales;f__Methanobacteriaceae;g__Methanobacterium;s__Methanobacterium formicicum;i__Methanobacterium formicicum strain M6	51	0	10	0	0	0	0	0	0	0	0
otu1486	k__Archaea;p__Euryarchaeota;c__Methanobacteria;o__Methanobacteriales;f__Methanobacteriaceae;g__Methanobrevibacter;s__Methanobrevibacter ruminantium clade;NA	22	0	0	39	0	0	0	0	0	0	0
otu1487	k__Archaea;p__Euryarchaeota;c__Methanobacteria;o__Methanobacteriales;f__Methanobacteriaceae;g__Methanobrevibacter;s__Methanobrevibacter ruminantium clade;NA	19	12	0	30	0	0	0	0	0	0	0
otu1488	k__Archaea;p__Euryarchaeota;NA;NA;NA;NA;NA;NA	0	0	61	0	0	0	0	0	0	0	0
otu1489	k__Archaea;p__Euryarchaeota;NA;NA;NA;NA;NA;NA	0	0	61	0	0	0	0	0	0	0	0
otu1490	k__Archaea;p__Euryarchaeota;NA;NA;NA;NA;NA;NA	0	0	38	0	23	0	0	0	0	0	0
otu1491	k__Archaea;NA;NA;NA;NA;NA;NA;NA	0	0	0	61	0	0	0	0	0	0	0
otu1492	k__Archaea;p__Euryarchaeota;NA;NA;NA;NA;NA;NA	0	0	0	0	61	0	0	0	0	0	0
otu1493	k__Archaea;p__Euryarchaeota;c__Methanomicrobia;NA;NA;NA;NA;NA	0	0	0	0	0	0	60	0	0	0	0
otu1494	k__Archaea;p__Euryarchaeota;NA;NA;NA;NA;NA;NA	0	0	0	0	0	0	0	60	0	0	0
otu1495	k__Archaea;p__Euryarchaeota;NA;NA;NA;NA;NA;NA	0	0	0	0	0	0	0	60	0	0	0
otu1496	k__Archaea;p__Euryarchaeota;c__Methanobacteria;o__Methanobacteriales;f__Methanobacteriaceae;g__Methanobrevibacter;s__Methanobrevibacter gottschalkii clade;i__none	0	0	0	0	0	0	0	42	18	0	0
otu1497	k__Archaea;p__Euryarchaeota;NA;NA;NA;NA;NA;NA	0	0	0	0	0	0	0	23	0	0	37
otu1498	k__Archaea;p__Euryarchaeota;NA;NA;NA;NA;NA;NA	0	0	0	0	0	0	0	0	60	0	0
otu1499	k__Archaea;p__Euryarchaeota;c__Methanobacteria;o__Methanobacteriales;f__Methanobacteriaceae;g__Methanobrevibacter;s__Methanobrevibacter gottschalkii clade;i__none	0	0	0	0	0	0	0	0	0	25	35
otu1500	k__Archaea;p__Euryarchaeota;NA;NA;NA;NA;NA;NA	0	0	0	0	0	0	0	0	0	0	60
otu1501	k__Archaea;p__Euryarchaeota;NA;NA;NA;NA;NA;NA	0	0	0	0	0	0	0	0	0	0	60
otu1502	k__Archaea;p__Euryarchaeota;NA;NA;NA;NA;NA;NA	0	0	0	0	0	0	0	0	0	0	60
otu1503	k__Archaea;NA;NA;NA;NA;NA;NA;NA	0	0	0	0	0	0	0	0	0	0	60
otu1504	k__Archaea;p__Euryarchaeota;NA;NA;NA;NA;NA;NA	0	0	33	0	0	0	0	0	0	0	27
otu1505	k__Archaea;p__Euryarchaeota;c__Methanobacteria;o__Methanobacteriales;f__Methanobacteriaceae;g__Methanobrevibacter;s__Methanobrevibacter gottschalkii clade;NA	35	25	0	0	0	0	0	0	0	0	0
otu1506	k__Archaea;p__Euryarchaeota;NA;NA;NA;NA;NA;NA	0	60	0	0	0	0	0	0	0	0	0
otu1507	k__Archaea;p__Euryarchaeota;c__Methanobacteria;o__Methanobacteriales;f__Methanobacteriaceae;g__Methanobrevibacter;NA;NA	0	60	0	0	0	0	0	0	0	0	0
otu1508	k__Archaea;p__Euryarchaeota;NA;NA;NA;NA;NA;NA	0	0	60	0	0	0	0	0	0	0	0
otu1509	k__Archaea;p__Euryarchaeota;NA;NA;NA;NA;NA;NA	0	0	35	25	0	0	0	0	0	0	0
otu1510	k__Archaea;p__Euryarchaeota;NA;NA;NA;NA;NA;NA	0	0	0	60	0	0	0	0	0	0	0
otu1511	k__Archaea;p__Euryarchaeota;c__Methanobacteria;o__Methanobacteriales;f__Methanobacteriaceae;g__Methanobrevibacter;s__Methanobrevibacter gottschalkii clade;i__none	0	0	0	0	0	0	59	0	0	0	0
otu1512	k__Archaea;p__Euryarchaeota;NA;NA;NA;NA;NA;NA	0	0	0	0	0	0	59	0	0	0	0
otu1513	k__Archaea;p__Euryarchaeota;NA;NA;NA;NA;NA;NA	0	0	0	0	0	0	0	59	0	0	0
otu1514	k__Archaea;NA;NA;NA;NA;NA;NA;NA	0	0	0	0	0	0	0	59	0	0	0
otu1515	k__Archaea;p__Euryarchaeota;c__Methanococci;o__Methanococcales;NA;NA;NA;NA	0	0	0	0	0	0	0	59	0	0	0
otu1516	k__Archaea;p__Euryarchaeota;NA;NA;NA;NA;NA;NA	0	0	0	0	0	0	0	0	59	0	0
otu1517	k__Archaea;NA;NA;NA;NA;NA;NA;NA	0	0	0	0	0	0	0	0	59	0	0
otu1518	k__Archaea;p__Euryarchaeota;c__Methanobacteria;o__Methanobacteriales;f__Methanobacteriaceae;g__Methanobrevibacter;s__Methanobrevibacter gottschalkii clade;i__none	0	38	0	0	0	0	0	0	21	0	0
otu1519	k__Archaea;p__Euryarchaeota;c__Methanobacteria;o__Methanobacteriales;f__Methanobacteriaceae;g__Methanobrevibacter;NA;NA	0	0	0	0	0	0	0	0	0	40	19
otu1520	k__Archaea;p__Euryarchaeota;NA;NA;NA;NA;NA;NA	0	0	0	0	0	0	0	0	0	0	59
otu1521	k__Archaea;p__Euryarchaeota;NA;NA;NA;NA;NA;NA	0	0	0	0	16	0	0	0	0	0	43
otu1522	k__Archaea;p__Euryarchaeota;NA;NA;NA;NA;NA;NA	0	0	0	26	0	0	0	0	0	0	33
otu1523	k__Archaea;p__Euryarchaeota;NA;NA;NA;NA;NA;NA	59	0	0	0	0	0	0	0	0	0	0
otu1524	k__Archaea;p__Euryarchaeota;c__Methanobacteria;o__Methanobacteriales;f__Methanobacteriaceae;g__Methanobrevibacter;s__Methanobrevibacter ruminantium clade;NA	59	0	0	0	0	0	0	0	0	0	0
otu1525	k__Archaea;p__Euryarchaeota;NA;NA;NA;NA;NA;NA	59	0	0	0	0	0	0	0	0	0	0
otu1526	k__Archaea;p__Euryarchaeota;NA;NA;NA;NA;NA;NA	0	59	0	0	0	0	0	0	0	0	0
otu1527	k__Archaea;p__Euryarchaeota;NA;NA;NA;NA;NA;NA	0	59	0	0	0	0	0	0	0	0	0
otu1528	k__Archaea;p__Euryarchaeota;c__Thermoplasmata;o__Methanomassiliicoccales;f__Methanomassiliicoccaceae;g__Group9;s__Group9 sp.;i__none	0	0	0	0	0	58	0	0	0	0	0
otu1529	k__Archaea;p__Euryarchaeota;NA;NA;NA;NA;NA;NA	0	0	18	0	0	40	0	0	0	0	0
otu1530	k__Archaea;p__Euryarchaeota;NA;NA;NA;NA;NA;NA	0	0	0	0	0	35	0	0	23	0	0
otu1531	k__Archaea;p__Euryarchaeota;c__Methanobacteria;o__Methanobacteriales;f__Methanobacteriaceae;g__Methanobrevibacter;NA;NA	0	0	0	0	0	20	19	0	11	8	0
otu1532	k__Archaea;p__Euryarchaeota;c__Methanobacteria;o__Methanobacteriales;f__Methanobacteriaceae;g__Methanobrevibacter;s__Methanobrevibacter gottschalkii clade;i__none	9	29	8	0	0	6	0	0	6	0	0
otu1533	k__Archaea;p__Euryarchaeota;c__Methanobacteria;o__Methanobacteriales;f__Methanobacteriaceae;g__Methanobrevibacter;s__Methanobrevibacter gottschalkii clade;i__none	10	7	8	0	3	2	10	8	6	2	2
otu1534	k__Archaea;p__Euryarchaeota;c__Methanobacteria;o__Methanobacteriales;f__Methanobacteriaceae;g__Methanobrevibacter;s__Methanobrevibacter gottschalkii clade;i__none	0	16	0	0	0	0	19	0	0	10	13
otu1535	k__Archaea;p__Euryarchaeota;c__Methanobacteria;o__Methanobacteriales;f__Methanobacteriaceae;g__Methanobrevibacter;s__Methanobrevibacter gottschalkii clade;i__none	0	0	0	0	0	0	11	16	8	16	7
otu1536	k__Archaea;p__Euryarchaeota;NA;NA;NA;NA;NA;NA	0	0	12	0	0	0	7	10	0	0	29
otu1537	k__Archaea;p__Euryarchaeota;c__Methanobacteria;o__Methanobacteriales;f__Methanobacteriaceae;g__Methanobrevibacter;s__Methanobrevibacter gottschalkii clade;i__none	0	0	0	0	0	0	0	58	0	0	0
otu1538	k__Archaea;p__Euryarchaeota;NA;NA;NA;NA;NA;NA	0	0	0	0	0	0	0	0	58	0	0
otu1539	k__Archaea;p__Euryarchaeota;c__Methanomicrobia;NA;NA;NA;NA;NA	0	0	0	0	0	0	0	0	14	0	44
otu1540	k__Archaea;NA;NA;NA;NA;NA;NA;NA	0	0	0	0	0	0	0	0	0	58	0
otu1541	k__Archaea;p__Euryarchaeota;NA;NA;NA;NA;NA;NA	0	0	0	34	0	0	0	0	0	24	0
otu1542	k__Archaea;p__Euryarchaeota;NA;NA;NA;NA;NA;NA	0	0	0	0	0	0	0	0	0	0	58
otu1543	k__Archaea;p__Euryarchaeota;c__Methanobacteria;o__Methanobacteriales;f__Methanobacteriaceae;g__Methanosphaera;s__Methanosphaera sp. ISO3-F5;i__Methanosphaera sp. ISO3-F5	26	20	12	0	0	0	0	0	0	0	0
otu1544	k__Archaea;p__Euryarchaeota;NA;NA;NA;NA;NA;NA	0	58	0	0	0	0	0	0	0	0	0
otu1545	k__Archaea;p__Euryarchaeota;NA;NA;NA;NA;NA;NA	0	0	58	0	0	0	0	0	0	0	0
otu1546	k__Archaea;p__Euryarchaeota;NA;NA;NA;NA;NA;NA	0	0	58	0	0	0	0	0	0	0	0
otu1547	k__Archaea;p__Euryarchaeota;NA;NA;NA;NA;NA;NA	0	0	30	28	0	0	0	0	0	0	0
otu1548	k__Archaea;p__Euryarchaeota;NA;NA;NA;NA;NA;NA	0	0	0	58	0	0	0	0	0	0	0
otu1549	k__Archaea;p__Euryarchaeota;NA;NA;NA;NA;NA;NA	0	0	0	58	0	0	0	0	0	0	0
otu1550	k__Archaea;p__Euryarchaeota;NA;NA;NA;NA;NA;NA	0	0	0	0	0	0	29	0	0	28	0
otu1551	k__Archaea;p__Euryarchaeota;NA;NA;NA;NA;NA;NA	0	0	0	0	0	0	0	57	0	0	0
otu1552	k__Archaea;p__Euryarchaeota;c__Methanobacteria;o__Methanobacteriales;f__Methanobacteriaceae;g__Methanobrevibacter;NA;NA	0	0	0	0	0	0	0	57	0	0	0
otu1553	k__Archaea;p__Euryarchaeota;c__Methanobacteria;o__Methanobacteriales;f__Methanobacteriaceae;g__Methanobrevibacter;s__Methanobrevibacter gottschalkii clade;i__none	0	0	0	0	0	0	0	57	0	0	0
otu1554	k__Archaea;p__Euryarchaeota;c__Methanococci;o__Methanococcales;NA;NA;NA;NA	0	0	0	0	0	0	0	57	0	0	0
otu1555	k__Archaea;NA;NA;NA;NA;NA;NA;NA	0	0	0	0	0	0	0	57	0	0	0
otu1556	k__Archaea;p__Euryarchaeota;NA;NA;NA;NA;NA;NA	0	0	0	0	0	0	0	57	0	0	0
otu1557	k__Archaea;p__Euryarchaeota;NA;NA;NA;NA;NA;NA	0	0	0	0	0	0	0	0	57	0	0
otu1558	k__Archaea;p__Euryarchaeota;NA;NA;NA;NA;NA;NA	0	0	0	0	0	0	0	0	57	0	0
otu1559	k__Archaea;p__Euryarchaeota;NA;NA;NA;NA;NA;NA	0	0	0	0	0	0	0	0	57	0	0
otu1560	k__Archaea;p__Euryarchaeota;NA;NA;NA;NA;NA;NA	0	0	0	0	0	0	0	0	57	0	0
otu1561	k__Archaea;p__Euryarchaeota;NA;NA;NA;NA;NA;NA	0	0	0	0	0	0	0	0	23	0	34
otu1562	k__Archaea;p__Euryarchaeota;NA;NA;NA;NA;NA;NA	0	0	0	0	0	0	0	0	0	57	0
otu1563	k__Archaea;p__Euryarchaeota;NA;NA;NA;NA;NA;NA	0	0	0	0	0	0	0	0	0	57	0
otu1564	k__Archaea;p__Euryarchaeota;NA;NA;NA;NA;NA;NA	0	0	0	0	0	0	0	0	0	0	57
otu1565	k__Archaea;p__Euryarchaeota;NA;NA;NA;NA;NA;NA	0	0	0	0	0	0	0	0	0	0	57
otu1566	k__Archaea;p__Euryarchaeota;NA;NA;NA;NA;NA;NA	0	0	0	0	0	0	0	0	0	0	57
otu1567	k__Archaea;p__Euryarchaeota;c__Methanobacteria;o__Methanobacteriales;f__Methanobacteriaceae;g__Methanobrevibacter;NA;NA	57	0	0	0	0	0	0	0	0	0	0
otu1568	k__Archaea;p__Euryarchaeota;NA;NA;NA;NA;NA;NA	0	57	0	0	0	0	0	0	0	0	0
otu1569	k__Archaea;p__Euryarchaeota;NA;NA;NA;NA;NA;NA	0	25	32	0	0	0	0	0	0	0	0
otu1570	k__Archaea;p__Euryarchaeota;NA;NA;NA;NA;NA;NA	0	0	57	0	0	0	0	0	0	0	0
otu1571	k__Archaea;p__Euryarchaeota;NA;NA;NA;NA;NA;NA	0	0	57	0	0	0	0	0	0	0	0
otu1572	k__Archaea;p__Euryarchaeota;NA;NA;NA;NA;NA;NA	0	0	57	0	0	0	0	0	0	0	0
otu1573	k__Archaea;p__Euryarchaeota;NA;NA;NA;NA;NA;NA	0	0	0	0	57	0	0	0	0	0	0
otu1574	k__Archaea;p__Euryarchaeota;NA;NA;NA;NA;NA;NA	0	0	0	0	0	0	0	0	0	0	0
otu1575	k__Archaea;p__Euryarchaeota;NA;NA;NA;NA;NA;NA	0	0	0	0	0	56	0	0	0	0	0
otu1576	k__Archaea;p__Euryarchaeota;NA;NA;NA;NA;NA;NA	0	0	0	0	0	56	0	0	0	0	0
otu1577	k__Archaea;p__Euryarchaeota;c__Methanobacteria;o__Methanobacteriales;f__Methanobacteriaceae;g__Methanobrevibacter;NA;NA	0	0	0	0	0	12	18	0	10	0	16
otu1578	k__Archaea;p__Euryarchaeota;c__Thermoplasmata;o__Methanomassiliicoccales;f__Methanomassiliicoccaceae;NA;NA;NA	0	0	0	0	28	0	0	28	0	0	0
otu1579	k__Archaea;p__Euryarchaeota;NA;NA;NA;NA;NA;NA	0	0	0	0	0	0	0	0	0	56	0
otu1580	k__Archaea;p__Euryarchaeota;c__Thermoplasmata;o__Methanomassiliicoccales;f__Methanomassiliicoccaceae;NA;NA;NA	0	0	0	0	0	0	0	0	0	26	30
otu1581	k__Archaea;p__Euryarchaeota;NA;NA;NA;NA;NA;NA	0	0	31	0	0	0	0	0	0	25	0
otu1582	k__Archaea;p__Euryarchaeota;NA;NA;NA;NA;NA;NA	0	0	0	0	0	0	0	0	0	23	33
otu1583	k__Archaea;p__Euryarchaeota;NA;NA;NA;NA;NA;NA	0	0	0	0	0	0	0	0	0	0	56
otu1584	k__Archaea;NA;NA;NA;NA;NA;NA;NA	0	0	0	0	0	0	0	0	0	0	56
otu1585	k__Archaea;p__Euryarchaeota;NA;NA;NA;NA;NA;NA	0	0	0	0	0	0	0	0	0	0	56
otu1586	k__Archaea;NA;NA;NA;NA;NA;NA;NA	0	0	0	0	0	0	0	0	0	0	56
otu1587	k__Archaea;p__Euryarchaeota;NA;NA;NA;NA;NA;NA	56	0	0	0	0	0	0	0	0	0	0
otu1588	k__Archaea;p__Euryarchaeota;NA;NA;NA;NA;NA;NA	56	0	0	0	0	0	0	0	0	0	0
otu1589	k__Archaea;p__Euryarchaeota;NA;NA;NA;NA;NA;NA	0	56	0	0	0	0	0	0	0	0	0
otu1590	k__Archaea;p__Euryarchaeota;NA;NA;NA;NA;NA;NA	0	0	56	0	0	0	0	0	0	0	0
otu1591	k__Archaea;p__Euryarchaeota;NA;NA;NA;NA;NA;NA	0	0	0	56	0	0	0	0	0	0	0
otu1592	k__Archaea;NA;NA;NA;NA;NA;NA;NA	0	0	0	56	0	0	0	0	0	0	0
otu1593	k__Archaea;p__Euryarchaeota;NA;NA;NA;NA;NA;NA	0	0	0	0	56	0	0	0	0	0	0
otu1594	k__Archaea;p__Euryarchaeota;c__Thermoplasmata;o__Methanomassiliicoccales;f__Methanomassiliicoccaceae;g__Group9;s__Group9 sp.;i__none	0	0	0	0	0	55	0	0	0	0	0
otu1595	k__Archaea;NA;NA;NA;NA;NA;NA;NA	0	0	0	0	0	55	0	0	0	0	0
otu1596	k__Archaea;NA;NA;NA;NA;NA;NA;NA	0	0	0	0	0	55	0	0	0	0	0
otu1597	k__Archaea;p__Euryarchaeota;NA;NA;NA;NA;NA;NA	0	0	0	18	0	22	0	0	0	15	0
otu1598	k__Archaea;p__Euryarchaeota;c__Methanobacteria;o__Methanobacteriales;f__Methanobacteriaceae;g__Methanobrevibacter;s__Methanobrevibacter gottschalkii clade;i__none	0	0	0	20	12	13	0	0	10	0	0
otu1599	k__Archaea;p__Euryarchaeota;c__Methanobacteria;o__Methanobacteriales;f__Methanobacteriaceae;g__Methanobrevibacter;s__Methanobrevibacter ruminantium clade;i__none	0	0	0	0	0	0	55	0	0	0	0
otu1600	k__Archaea;p__Euryarchaeota;NA;NA;NA;NA;NA;NA	0	0	0	0	0	0	55	0	0	0	0
otu1601	k__Archaea;p__Euryarchaeota;c__Methanobacteria;o__Methanobacteriales;f__Methanobacteriaceae;g__Methanobrevibacter;s__Methanobrevibacter smithii;NA	0	0	0	0	0	0	0	55	0	0	0
otu1602	k__Archaea;p__Euryarchaeota;NA;NA;NA;NA;NA;NA	0	0	0	0	0	0	0	28	27	0	0
otu1603	k__Archaea;p__Euryarchaeota;NA;NA;NA;NA;NA;NA	0	0	0	0	0	0	0	0	0	55	0
otu1604	k__Archaea;p__Euryarchaeota;c__Methanobacteria;o__Methanobacteriales;f__Methanobacteriaceae;g__Methanobrevibacter;s__Methanobrevibacter gottschalkii clade;i__none	0	9	28	8	5	0	0	0	0	3	2
otu1605	k__Archaea;p__Euryarchaeota;NA;NA;NA;NA;NA;NA	0	0	0	0	0	0	0	0	0	0	55
otu1606	k__Archaea;p__Euryarchaeota;NA;NA;NA;NA;NA;NA	0	0	0	0	0	0	0	0	0	0	55
otu1607	k__Archaea;p__Euryarchaeota;NA;NA;NA;NA;NA;NA	0	0	0	0	0	0	0	0	0	0	55
otu1608	k__Archaea;p__Euryarchaeota;NA;NA;NA;NA;NA;NA	0	0	0	0	0	0	0	0	0	0	55
otu1609	k__Archaea;p__Euryarchaeota;NA;NA;NA;NA;NA;NA	0	55	0	0	0	0	0	0	0	0	0
otu1610	k__Archaea;p__Euryarchaeota;NA;NA;NA;NA;NA;NA	0	55	0	0	0	0	0	0	0	0	0
otu1611	k__Archaea;p__Euryarchaeota;NA;NA;NA;NA;NA;NA	0	0	55	0	0	0	0	0	0	0	0
otu1612	k__Archaea;p__Euryarchaeota;NA;NA;NA;NA;NA;NA	0	0	55	0	0	0	0	0	0	0	0
otu1613	k__Archaea;p__Euryarchaeota;NA;NA;NA;NA;NA;NA	0	0	0	0	55	0	0	0	0	0	0
otu1614	k__Archaea;p__Euryarchaeota;NA;NA;NA;NA;NA;NA	0	0	0	0	0	54	0	0	0	0	0
otu1615	k__Archaea;p__Euryarchaeota;NA;NA;NA;NA;NA;NA	0	0	0	0	0	0	54	0	0	0	0
otu1616	k__Archaea;p__Euryarchaeota;c__Methanobacteria;o__Methanobacteriales;f__Methanobacteriaceae;g__Methanobrevibacter;s__Methanobrevibacter gottschalkii clade;i__none	0	0	0	0	0	0	15	11	9	7	12
otu1617	k__Archaea;p__Euryarchaeota;NA;NA;NA;NA;NA;NA	0	0	0	0	0	0	0	54	0	0	0
otu1618	k__Archaea;p__Euryarchaeota;c__Methanomicrobia;NA;NA;NA;NA;NA	0	0	0	0	0	0	0	54	0	0	0
otu1619	k__Archaea;p__Euryarchaeota;NA;NA;NA;NA;NA;NA	0	0	0	0	0	0	0	0	54	0	0
otu1620	k__Archaea;p__Euryarchaeota;c__Methanobacteria;o__Methanobacteriales;f__Methanobacteriaceae;g__Methanobrevibacter;s__Methanobrevibacter gottschalkii clade;i__none	0	0	0	0	0	0	0	0	20	15	19
otu1621	k__Archaea;p__Euryarchaeota;NA;NA;NA;NA;NA;NA	0	0	0	0	0	0	0	0	0	54	0
otu1622	k__Archaea;p__Euryarchaeota;c__Methanococci;o__Methanococcales;f__Methanocaldococcaceae;g__Methanocaldococcus;NA;NA	0	0	0	0	0	0	0	0	0	54	0
otu1623	k__Archaea;p__Euryarchaeota;c__Methanobacteria;o__Methanobacteriales;f__Methanobacteriaceae;g__Methanobrevibacter;NA;NA	0	0	0	0	0	0	0	0	0	35	19
otu1624	k__Archaea;p__Euryarchaeota;NA;NA;NA;NA;NA;NA	0	0	0	0	0	0	0	0	0	0	54
otu1625	k__Archaea;p__Euryarchaeota;NA;NA;NA;NA;NA;NA	0	0	0	0	0	0	0	0	0	0	54
otu1626	k__Archaea;p__Euryarchaeota;NA;NA;NA;NA;NA;NA	0	0	0	0	0	0	0	0	0	0	54
otu1627	k__Archaea;p__Euryarchaeota;NA;NA;NA;NA;NA;NA	0	0	0	0	0	0	0	0	0	0	54
otu1628	k__Archaea;p__Euryarchaeota;NA;NA;NA;NA;NA;NA	0	54	0	0	0	0	0	0	0	0	0
otu1629	k__Archaea;p__Euryarchaeota;NA;NA;NA;NA;NA;NA	0	54	0	0	0	0	0	0	0	0	0
otu1630	k__Archaea;p__Euryarchaeota;c__Methanomicrobia;NA;NA;NA;NA;NA	0	0	54	0	0	0	0	0	0	0	0
otu1631	k__Archaea;p__Euryarchaeota;c__Methanomicrobia;NA;NA;NA;NA;NA	0	0	54	0	0	0	0	0	0	0	0
otu1632	k__Archaea;NA;NA;NA;NA;NA;NA;NA	0	0	54	0	0	0	0	0	0	0	0
otu1633	k__Archaea;p__Euryarchaeota;NA;NA;NA;NA;NA;NA	0	0	0	54	0	0	0	0	0	0	0
otu1634	k__Archaea;p__Euryarchaeota;c__Methanomicrobia;o__Methanomicrobiales;NA;NA;NA;NA	0	0	0	0	54	0	0	0	0	0	0
otu1635	k__Archaea;p__Euryarchaeota;NA;NA;NA;NA;NA;NA	0	0	0	0	0	53	0	0	0	0	0
otu1636	k__Archaea;p__Euryarchaeota;c__Methanococci;o__Methanococcales;NA;NA;NA;NA	0	0	0	34	0	19	0	0	0	0	0
otu1637	k__Archaea;p__Euryarchaeota;c__Methanobacteria;o__Methanobacteriales;f__Methanobacteriaceae;g__Methanobrevibacter;NA;NA	0	0	0	0	0	14	16	0	9	14	0
otu1638	k__Archaea;p__Euryarchaeota;c__Methanomicrobia;NA;NA;NA;NA;NA	0	0	0	0	0	0	53	0	0	0	0
otu1639	k__Archaea;p__Euryarchaeota;c__Methanobacteria;o__Methanobacteriales;f__Methanobacteriaceae;g__Methanobrevibacter;s__Methanobrevibacter gottschalkii clade;i__none	9	0	8	0	0	0	14	2	11	4	5
otu1640	k__Archaea;p__Euryarchaeota;c__Methanobacteria;o__Methanobacteriales;f__Methanobacteriaceae;g__Methanosphaera;s__Methanosphaera sp. ISO3-F5;i__Methanosphaera sp. ISO3-F5	0	0	0	0	0	0	13	0	10	17	13
otu1641	k__Archaea;p__Euryarchaeota;NA;NA;NA;NA;NA;NA	0	0	0	0	0	0	0	53	0	0	0
otu1642	k__Archaea;p__Euryarchaeota;NA;NA;NA;NA;NA;NA	0	0	0	0	0	0	0	53	0	0	0
otu1643	k__Archaea;p__Euryarchaeota;c__Methanobacteria;o__Methanobacteriales;f__Methanobacteriaceae;g__Methanobrevibacter;NA;NA	0	0	0	0	0	0	0	53	0	0	0
otu1644	k__Archaea;p__Euryarchaeota;NA;NA;NA;NA;NA;NA	0	0	0	0	0	0	0	53	0	0	0
otu1645	k__Archaea;p__Euryarchaeota;NA;NA;NA;NA;NA;NA	0	0	0	0	0	0	0	53	0	0	0
otu1646	k__Archaea;p__Euryarchaeota;c__Methanobacteria;o__Methanobacteriales;f__Methanobacteriaceae;g__Methanosphaera;s__Methanosphaera sp. ISO3-F5;NA	23	18	10	0	0	0	0	2	0	0	0
otu1647	k__Archaea;p__Euryarchaeota;NA;NA;NA;NA;NA;NA	0	0	0	0	0	0	0	0	0	0	53
otu1648	k__Archaea;p__Euryarchaeota;NA;NA;NA;NA;NA;NA	0	0	0	0	0	0	0	0	0	0	53
otu1649	k__Archaea;p__Euryarchaeota;NA;NA;NA;NA;NA;NA	0	0	0	0	0	0	0	0	0	0	53
otu1650	k__Archaea;p__Euryarchaeota;NA;NA;NA;NA;NA;NA	53	0	0	0	0	0	0	0	0	0	0
otu1651	k__Archaea;p__Euryarchaeota;NA;NA;NA;NA;NA;NA	0	53	0	0	0	0	0	0	0	0	0
otu1652	k__Archaea;p__Euryarchaeota;NA;NA;NA;NA;NA;NA	0	0	53	0	0	0	0	0	0	0	0
otu1653	k__Archaea;p__Euryarchaeota;NA;NA;NA;NA;NA;NA	0	0	0	53	0	0	0	0	0	0	0
otu1654	k__Archaea;p__Euryarchaeota;c__Methanobacteria;o__Methanobacteriales;f__Methanobacteriaceae;g__Methanobrevibacter;s__Methanobrevibacter ruminantium clade;i__none	0	0	0	53	0	0	0	0	0	0	0
otu1655	k__Archaea;p__Euryarchaeota;NA;NA;NA;NA;NA;NA	0	0	0	53	0	0	0	0	0	0	0
otu1656	k__Archaea;p__Euryarchaeota;NA;NA;NA;NA;NA;NA	0	0	0	53	0	0	0	0	0	0	0
otu1657	k__Archaea;p__Euryarchaeota;NA;NA;NA;NA;NA;NA	0	0	0	0	53	0	0	0	0	0	0
otu1658	k__Archaea;p__Euryarchaeota;NA;NA;NA;NA;NA;NA	0	0	0	0	0	0	52	0	0	0	0
otu1659	k__Archaea;p__Euryarchaeota;NA;NA;NA;NA;NA;NA	0	0	0	0	0	0	52	0	0	0	0
otu1660	k__Archaea;p__Euryarchaeota;NA;NA;NA;NA;NA;NA	0	0	0	0	0	0	0	52	0	0	0
otu1661	k__Archaea;p__Euryarchaeota;NA;NA;NA;NA;NA;NA	0	0	0	0	0	0	0	52	0	0	0
otu1662	k__Archaea;p__Euryarchaeota;NA;NA;NA;NA;NA;NA	0	0	0	0	0	0	0	52	0	0	0
otu1663	k__Archaea;p__Euryarchaeota;NA;NA;NA;NA;NA;NA	16	0	22	0	0	0	0	14	0	0	0
otu1664	k__Archaea;p__Euryarchaeota;NA;NA;NA;NA;NA;NA	0	46	0	0	0	0	0	6	0	0	0
otu1665	k__Archaea;p__Euryarchaeota;NA;NA;NA;NA;NA;NA	0	0	0	0	0	0	0	0	52	0	0
otu1666	k__Archaea;p__Euryarchaeota;NA;NA;NA;NA;NA;NA	0	0	0	0	0	0	0	0	52	0	0
otu1667	k__Archaea;p__Euryarchaeota;NA;NA;NA;NA;NA;NA	0	0	0	0	0	0	0	0	0	20	32
otu1668	k__Archaea;p__Euryarchaeota;NA;NA;NA;NA;NA;NA	0	0	0	0	0	0	0	0	0	0	52
otu1669	k__Archaea;p__Euryarchaeota;NA;NA;NA;NA;NA;NA	0	0	0	0	0	0	0	0	0	0	52
otu1670	k__Archaea;p__Euryarchaeota;c__Methanomicrobia;o__Methanosarcinales;f__Methanosarcinaceae;g__Methanosarcina;s__Methanosarcina barkeri;i__Methanosarcina barkeri strain MS	52	0	0	0	0	0	0	0	0	0	0
otu1671	k__Archaea;p__Euryarchaeota;NA;NA;NA;NA;NA;NA	0	52	0	0	0	0	0	0	0	0	0
otu1672	k__Archaea;p__Euryarchaeota;NA;NA;NA;NA;NA;NA	0	52	0	0	0	0	0	0	0	0	0
otu1673	k__Archaea;p__Euryarchaeota;c__Methanobacteria;o__Methanobacteriales;f__Methanobacteriaceae;g__Methanobrevibacter;s__Methanobrevibacter gottschalkii clade;i__none	0	27	0	0	25	0	0	0	0	0	0
otu1674	k__Archaea;p__Euryarchaeota;c__Methanobacteria;o__Methanobacteriales;f__Methanobacteriaceae;g__Methanobrevibacter;s__Methanobrevibacter gottschalkii clade;i__none	0	0	0	0	0	19	0	0	32	0	0
otu1675	k__Archaea;p__Euryarchaeota;NA;NA;NA;NA;NA;NA	0	0	0	0	0	0	0	51	0	0	0
otu1676	k__Archaea;p__Euryarchaeota;c__Methanobacteria;o__Methanobacteriales;f__Methanobacteriaceae;g__Methanobrevibacter;NA;NA	0	0	0	0	0	0	0	51	0	0	0
otu1677	k__Archaea;p__Euryarchaeota;NA;NA;NA;NA;NA;NA	0	0	0	0	0	0	0	51	0	0	0
otu1678	k__Archaea;p__Euryarchaeota;NA;NA;NA;NA;NA;NA	0	0	0	0	0	0	0	51	0	0	0
otu1679	k__Archaea;p__Euryarchaeota;NA;NA;NA;NA;NA;NA	0	0	0	0	0	0	0	0	51	0	0
otu1680	k__Archaea;p__Euryarchaeota;c__Methanobacteria;o__Methanobacteriales;f__Methanobacteriaceae;g__Methanobrevibacter;s__Methanobrevibacter gottschalkii clade;i__none	0	0	0	0	0	0	0	0	19	8	24
otu1681	k__Archaea;p__Euryarchaeota;NA;NA;NA;NA;NA;NA	0	0	0	0	0	0	0	0	0	51	0
otu1682	k__Archaea;p__Euryarchaeota;NA;NA;NA;NA;NA;NA	0	0	0	0	0	0	0	0	0	0	51
otu1683	k__Archaea;p__Euryarchaeota;NA;NA;NA;NA;NA;NA	0	0	0	0	0	0	0	0	0	0	51
otu1684	k__Archaea;p__Euryarchaeota;NA;NA;NA;NA;NA;NA	0	0	0	0	0	0	0	0	0	0	51
otu1685	k__Archaea;p__Euryarchaeota;NA;NA;NA;NA;NA;NA	0	0	0	0	0	0	0	0	0	0	51
otu1686	k__Archaea;p__Euryarchaeota;NA;NA;NA;NA;NA;NA	0	0	0	0	0	0	0	0	0	0	51
otu1687	k__Archaea;p__Euryarchaeota;NA;NA;NA;NA;NA;NA	0	0	0	0	0	0	0	0	0	0	51
otu1688	k__Archaea;p__Euryarchaeota;NA;NA;NA;NA;NA;NA	0	0	0	28	0	0	0	0	0	0	23
otu1689	k__Archaea;p__Euryarchaeota;NA;NA;NA;NA;NA;NA	51	0	0	0	0	0	0	0	0	0	0
otu1690	k__Archaea;p__Euryarchaeota;NA;NA;NA;NA;NA;NA	51	0	0	0	0	0	0	0	0	0	0
otu1691	k__Archaea;NA;NA;NA;NA;NA;NA;NA	0	51	0	0	0	0	0	0	0	0	0
otu1692	k__Archaea;p__Euryarchaeota;c__Methanobacteria;o__Methanobacteriales;f__Methanobacteriaceae;g__Methanobrevibacter;s__Methanobrevibacter gottschalkii clade;i__none	0	25	0	0	26	0	0	0	0	0	0
otu1693	k__Archaea;p__Euryarchaeota;NA;NA;NA;NA;NA;NA	0	0	51	0	0	0	0	0	0	0	0
otu1694	k__Archaea;NA;NA;NA;NA;NA;NA;NA	0	0	0	51	0	0	0	0	0	0	0
otu1695	k__Archaea;p__Euryarchaeota;c__Methanomicrobia;o__Methanosarcinales;f__Methanosarcinaceae;g__Methanimicrococcus;s__Methanimicrococcus blatticola;i__Methanimicrococcus blatticola strain PY-22	0	0	0	51	0	0	0	0	0	0	0
otu1696	k__Archaea;NA;NA;NA;NA;NA;NA;NA	0	0	0	51	0	0	0	0	0	0	0
otu1697	k__Archaea;p__Euryarchaeota;c__Methanobacteria;o__Methanobacteriales;f__Methanobacteriaceae;g__Methanobrevibacter;s__Methanobrevibacter gottschalkii clade;i__none	0	0	0	51	0	0	0	0	0	0	0
otu1698	k__Archaea;p__Euryarchaeota;c__Methanomicrobia;NA;NA;NA;NA;NA	0	0	0	0	51	0	0	0	0	0	0
otu1699	k__Archaea;p__Euryarchaeota;NA;NA;NA;NA;NA;NA	0	0	0	0	28	0	22	0	0	0	0
otu1700	k__Archaea;p__Euryarchaeota;NA;NA;NA;NA;NA;NA	0	0	0	0	0	0	0	50	0	0	0
otu1701	k__Archaea;p__Euryarchaeota;NA;NA;NA;NA;NA;NA	0	0	0	0	0	0	0	0	0	0	50
otu1702	k__Archaea;p__Euryarchaeota;NA;NA;NA;NA;NA;NA	0	0	0	0	0	0	0	0	0	0	50
otu1703	k__Archaea;p__Euryarchaeota;NA;NA;NA;NA;NA;NA	0	0	0	26	0	0	0	0	0	0	24
otu1704	k__Archaea;p__Euryarchaeota;NA;NA;NA;NA;NA;NA	0	0	0	33	0	0	0	0	0	0	17
otu1705	k__Archaea;p__Euryarchaeota;NA;NA;NA;NA;NA;NA	50	0	0	0	0	0	0	0	0	0	0
otu1706	k__Archaea;p__Euryarchaeota;NA;NA;NA;NA;NA;NA	50	0	0	0	0	0	0	0	0	0	0
otu1707	k__Archaea;p__Euryarchaeota;c__Methanobacteria;o__Methanobacteriales;f__Methanobacteriaceae;g__Methanobacterium;NA;NA	50	0	0	0	0	0	0	0	0	0	0
otu1708	k__Archaea;p__Euryarchaeota;c__Methanobacteria;o__Methanobacteriales;f__Methanobacteriaceae;g__Methanosphaera;s__Methanosphaera sp. ISO3-F5;i__none	33	17	0	0	0	0	0	0	0	0	0
otu1709	k__Archaea;p__Euryarchaeota;NA;NA;NA;NA;NA;NA	21	0	29	0	0	0	0	0	0	0	0
otu1710	k__Archaea;p__Euryarchaeota;c__Methanobacteria;o__Methanobacteriales;f__Methanobacteriaceae;g__Methanobrevibacter;s__Methanobrevibacter ruminantium clade;i__none	17	0	0	33	0	0	0	0	0	0	0
otu1711	k__Archaea;p__Euryarchaeota;NA;NA;NA;NA;NA;NA	0	50	0	0	0	0	0	0	0	0	0
otu1712	k__Archaea;NA;NA;NA;NA;NA;NA;NA	0	28	0	22	0	0	0	0	0	0	0
otu1713	k__Archaea;p__Euryarchaeota;c__Methanomicrobia;NA;NA;NA;NA;NA	0	28	22	0	0	0	0	0	0	0	0
otu1714	k__Archaea;p__Euryarchaeota;NA;NA;NA;NA;NA;NA	0	0	50	0	0	0	0	0	0	0	0
otu1715	k__Archaea;p__Euryarchaeota;c__Methanobacteria;o__Methanobacteriales;f__Methanobacteriaceae;g__Methanobrevibacter;NA;NA	0	0	50	0	0	0	0	0	0	0	0
otu1716	k__Archaea;p__Euryarchaeota;NA;NA;NA;NA;NA;NA	0	0	50	0	0	0	0	0	0	0	0
otu1717	k__Archaea;NA;NA;NA;NA;NA;NA;NA	0	0	0	0	0	31	0	0	0	0	18
otu1718	k__Archaea;p__Euryarchaeota;c__Methanobacteria;o__Methanobacteriales;f__Methanobacteriaceae;g__Methanobrevibacter;NA;NA	0	0	0	0	0	17	21	0	5	6	0
otu1719	k__Archaea;p__Euryarchaeota;NA;NA;NA;NA;NA;NA	0	0	0	0	0	0	49	0	0	0	0
otu1720	k__Archaea;p__Euryarchaeota;NA;NA;NA;NA;NA;NA	0	0	0	0	0	0	0	49	0	0	0
otu1721	k__Archaea;NA;NA;NA;NA;NA;NA;NA	0	0	0	0	0	0	0	49	0	0	0
otu1722	k__Archaea;p__Euryarchaeota;c__Methanomicrobia;NA;NA;NA;NA;NA	0	0	0	0	0	0	0	49	0	0	0
otu1723	k__Archaea;p__Euryarchaeota;NA;NA;NA;NA;NA;NA	0	0	0	0	0	0	0	49	0	0	0
otu1724	k__Archaea;p__Euryarchaeota;NA;NA;NA;NA;NA;NA	0	0	0	0	0	0	0	0	49	0	0
otu1725	k__Archaea;p__Euryarchaeota;NA;NA;NA;NA;NA;NA	0	0	0	0	0	0	0	0	0	49	0
otu1726	k__Archaea;p__Euryarchaeota;NA;NA;NA;NA;NA;NA	0	0	0	0	0	0	0	0	0	49	0
otu1727	k__Archaea;p__Euryarchaeota;NA;NA;NA;NA;NA;NA	0	0	0	0	0	0	0	0	0	49	0
otu1728	k__Archaea;p__Euryarchaeota;NA;NA;NA;NA;NA;NA	0	0	0	0	0	0	0	0	0	0	49
otu1729	k__Archaea;p__Euryarchaeota;NA;NA;NA;NA;NA;NA	0	0	0	0	0	0	0	0	0	0	49
otu1730	k__Archaea;p__Euryarchaeota;NA;NA;NA;NA;NA;NA	0	0	0	0	0	0	0	0	0	0	49
otu1731	k__Archaea;p__Euryarchaeota;NA;NA;NA;NA;NA;NA	0	0	0	0	0	0	0	0	0	0	49
otu1732	k__Archaea;p__Euryarchaeota;NA;NA;NA;NA;NA;NA	0	0	0	0	0	0	0	0	0	0	49
otu1733	k__Archaea;p__Euryarchaeota;NA;NA;NA;NA;NA;NA	0	0	0	0	0	0	0	0	0	0	49
otu1734	k__Archaea;p__Euryarchaeota;NA;NA;NA;NA;NA;NA	0	0	0	0	0	0	0	0	0	0	49
otu1735	k__Archaea;NA;NA;NA;NA;NA;NA;NA	0	0	0	0	0	0	0	0	0	0	49
otu1736	k__Archaea;p__Euryarchaeota;NA;NA;NA;NA;NA;NA	0	49	0	0	0	0	0	0	0	0	0
otu1737	k__Archaea;p__Euryarchaeota;NA;NA;NA;NA;NA;NA	0	0	49	0	0	0	0	0	0	0	0
otu1738	k__Archaea;p__Euryarchaeota;NA;NA;NA;NA;NA;NA	0	0	49	0	0	0	0	0	0	0	0
otu1739	k__Archaea;p__Euryarchaeota;NA;NA;NA;NA;NA;NA	0	0	49	0	0	0	0	0	0	0	0
otu1740	k__Archaea;p__Euryarchaeota;c__Methanomicrobia;NA;NA;NA;NA;NA	0	0	0	49	0	0	0	0	0	0	0
otu1741	k__Archaea;p__Euryarchaeota;NA;NA;NA;NA;NA;NA	0	0	0	49	0	0	0	0	0	0	0
otu1742	k__Archaea;p__Euryarchaeota;NA;NA;NA;NA;NA;NA	0	0	0	0	0	48	0	0	0	0	0
otu1743	k__Archaea;p__Euryarchaeota;c__Methanobacteria;o__Methanobacteriales;f__Methanobacteriaceae;g__Methanobrevibacter;s__Methanobrevibacter gottschalkii clade;i__none	11	20	5	0	0	5	0	0	7	0	0
otu1744	k__Archaea;p__Euryarchaeota;c__Methanobacteria;o__Methanobacteriales;f__Methanobacteriaceae;g__Methanosphaera;s__Methanosphaera sp. ISO3-F5;i__none	0	0	0	0	0	0	48	0	0	0	0
otu1745	k__Archaea;p__Euryarchaeota;NA;NA;NA;NA;NA;NA	0	0	0	0	0	0	48	0	0	0	0
otu1746	k__Archaea;p__Euryarchaeota;NA;NA;NA;NA;NA;NA	0	0	0	0	0	0	0	21	0	0	27
otu1747	k__Archaea;p__Euryarchaeota;NA;NA;NA;NA;NA;NA	0	0	0	0	0	0	0	0	48	0	0
otu1748	k__Archaea;p__Euryarchaeota;NA;NA;NA;NA;NA;NA	0	0	0	0	0	0	0	0	0	48	0
otu1749	k__Archaea;p__Euryarchaeota;NA;NA;NA;NA;NA;NA	0	0	0	0	0	0	0	0	0	48	0
otu1750	k__Archaea;p__Euryarchaeota;c__Methanobacteria;o__Methanobacteriales;f__Methanobacteriaceae;g__Methanobrevibacter;NA;NA	0	0	0	0	0	0	0	0	0	38	10
otu1751	k__Archaea;p__Euryarchaeota;c__Thermoplasmata;o__Methanomassiliicoccales;f__Methanomassiliicoccaceae;g__Group10;s__Group10 sp.;i__none	0	0	0	0	16	0	0	0	0	12	20
otu1752	k__Archaea;p__Euryarchaeota;NA;NA;NA;NA;NA;NA	0	0	0	0	0	0	0	0	0	0	48
otu1753	k__Archaea;p__Euryarchaeota;NA;NA;NA;NA;NA;NA	48	0	0	0	0	0	0	0	0	0	0
otu1754	k__Archaea;p__Euryarchaeota;NA;NA;NA;NA;NA;NA	0	48	0	0	0	0	0	0	0	0	0
otu1755	k__Archaea;p__Euryarchaeota;NA;NA;NA;NA;NA;NA	0	48	0	0	0	0	0	0	0	0	0
otu1756	k__Archaea;p__Euryarchaeota;NA;NA;NA;NA;NA;NA	0	28	20	0	0	0	0	0	0	0	0
otu1757	k__Archaea;p__Euryarchaeota;c__Methanococci;o__Methanococcales;NA;NA;NA;NA	0	23	0	25	0	0	0	0	0	0	0
otu1758	k__Archaea;p__Euryarchaeota;NA;NA;NA;NA;NA;NA	0	0	48	0	0	0	0	0	0	0	0
otu1759	k__Archaea;p__Euryarchaeota;NA;NA;NA;NA;NA;NA	0	0	0	48	0	0	0	0	0	0	0
otu1760	k__Archaea;p__Euryarchaeota;c__Methanococci;o__Methanococcales;NA;NA;NA;NA	0	0	0	48	0	0	0	0	0	0	0
otu1761	k__Archaea;p__Euryarchaeota;NA;NA;NA;NA;NA;NA	0	0	0	48	0	0	0	0	0	0	0
otu1762	k__Archaea;p__Euryarchaeota;NA;NA;NA;NA;NA;NA	0	0	0	48	0	0	0	0	0	0	0
otu1763	k__Archaea;p__Euryarchaeota;c__Methanomicrobia;o__Methanomicrobiales;f__Methanomicrobiaceae;g__Methanomicrobium;s__Methanomicrobium mobile;i__none	0	0	0	37	11	0	0	0	0	0	0
otu1764	k__Archaea;p__Euryarchaeota;NA;NA;NA;NA;NA;NA	0	0	0	31	17	0	0	0	0	0	0
otu1765	k__Archaea;p__Euryarchaeota;NA;NA;NA;NA;NA;NA	0	0	0	0	0	47	0	0	0	0	0
otu1766	k__Archaea;p__Euryarchaeota;NA;NA;NA;NA;NA;NA	0	0	0	15	0	32	0	0	0	0	0
otu1767	k__Archaea;p__Euryarchaeota;c__Thermoplasmata;o__Methanomassiliicoccales;f__Methanomassiliicoccaceae;NA;NA;NA	0	0	0	0	0	9	0	11	0	16	11
otu1768	k__Archaea;p__Euryarchaeota;c__Methanobacteria;o__Methanobacteriales;f__Methanobacteriaceae;g__Methanobrevibacter;s__Methanobrevibacter gottschalkii clade;i__none	0	0	0	24	5	8	0	0	10	0	0
otu1769	k__Archaea;p__Euryarchaeota;NA;NA;NA;NA;NA;NA	0	0	0	0	0	0	47	0	0	0	0
otu1770	k__Archaea;p__Euryarchaeota;NA;NA;NA;NA;NA;NA	0	0	0	0	0	0	47	0	0	0	0
otu1771	k__Archaea;p__Euryarchaeota;c__Methanobacteria;o__Methanobacteriales;f__Methanobacteriaceae;g__Methanobrevibacter;s__Methanobrevibacter gottschalkii clade;i__none	0	0	24	0	0	0	0	23	0	0	0
otu1772	k__Archaea;p__Crenarchaeota;c__Thermoprotei;o__Sulfolobales;f__Sulfolobaceae;g__Sulfolobus;s__Sulfolobus thuringiensis;i__Sulfolobus thuringiensis strain Ron12/I	0	0	0	0	0	0	0	0	47	0	0
otu1773	k__Archaea;p__Euryarchaeota;NA;NA;NA;NA;NA;NA	0	0	0	0	0	0	0	0	0	47	0
otu1774	k__Archaea;p__Euryarchaeota;NA;NA;NA;NA;NA;NA	0	0	0	0	0	0	0	0	0	47	0
otu1775	k__Archaea;p__Euryarchaeota;NA;NA;NA;NA;NA;NA	0	0	0	0	0	0	0	0	0	47	0
otu1776	k__Archaea;p__Euryarchaeota;c__Methanomicrobia;NA;NA;NA;NA;NA	0	0	0	0	0	0	0	0	0	0	47
otu1777	k__Archaea;p__Euryarchaeota;NA;NA;NA;NA;NA;NA	0	0	0	0	0	0	0	0	0	0	47
otu1778	k__Archaea;p__Euryarchaeota;NA;NA;NA;NA;NA;NA	0	0	0	0	0	0	0	0	0	0	47
otu1779	k__Archaea;p__Euryarchaeota;NA;NA;NA;NA;NA;NA	0	0	0	0	0	0	0	0	0	0	47
otu1780	k__Archaea;p__Euryarchaeota;NA;NA;NA;NA;NA;NA	0	0	0	0	0	0	0	0	0	0	47
otu1781	k__Archaea;p__Euryarchaeota;NA;NA;NA;NA;NA;NA	0	0	0	0	0	0	0	0	0	0	47
otu1782	k__Archaea;p__Euryarchaeota;NA;NA;NA;NA;NA;NA	0	0	0	0	0	0	0	0	0	0	47
otu1783	k__Archaea;p__Euryarchaeota;NA;NA;NA;NA;NA;NA	0	11	0	0	0	0	0	0	0	0	36
otu1784	k__Archaea;p__Euryarchaeota;NA;NA;NA;NA;NA;NA	47	0	0	0	0	0	0	0	0	0	0
otu1785	k__Archaea;p__Euryarchaeota;NA;NA;NA;NA;NA;NA	0	47	0	0	0	0	0	0	0	0	0
otu1786	k__Archaea;p__Euryarchaeota;NA;NA;NA;NA;NA;NA	0	0	47	0	0	0	0	0	0	0	0
otu1787	k__Archaea;NA;NA;NA;NA;NA;NA;NA	0	0	47	0	0	0	0	0	0	0	0
otu1788	k__Archaea;p__Euryarchaeota;NA;NA;NA;NA;NA;NA	0	0	25	22	0	0	0	0	0	0	0
otu1789	k__Archaea;p__Euryarchaeota;NA;NA;NA;NA;NA;NA	0	0	0	47	0	0	0	0	0	0	0
otu1790	k__Archaea;p__Euryarchaeota;c__Methanobacteria;o__Methanobacteriales;f__Methanobacteriaceae;g__Methanobrevibacter;s__Methanobrevibacter gottschalkii clade;i__none	0	0	0	47	0	0	0	0	0	0	0
otu1791	k__Archaea;p__Euryarchaeota;NA;NA;NA;NA;NA;NA	0	0	0	47	0	0	0	0	0	0	0
otu1792	k__Archaea;p__Euryarchaeota;c__Thermoplasmata;o__Methanomassiliicoccales;f__Methanomassiliicoccaceae;g__Group8;s__Group8;i__none	0	0	0	24	23	0	0	0	0	0	0
otu1793	k__Archaea;p__Euryarchaeota;c__Thermoplasmata;o__Methanomassiliicoccales;f__Methanomassiliicoccaceae;g__Group8;s__Group8;i__none	0	0	0	19	28	0	0	0	0	0	0
otu1794	k__Archaea;p__Euryarchaeota;c__Methanobacteria;o__Methanobacteriales;f__Methanobacteriaceae;g__Methanobrevibacter;s__Methanobrevibacter gottschalkii clade;i__none	0	0	0	0	0	0	46	0	0	0	0
otu1795	k__Archaea;p__Euryarchaeota;c__Methanobacteria;o__Methanobacteriales;f__Methanobacteriaceae;g__Methanosphaera;s__Methanosphaera sp. ISO3-F5;i__none	0	0	0	0	0	0	46	0	0	0	0
otu1796	k__Archaea;p__Euryarchaeota;c__Methanobacteria;o__Methanobacteriales;f__Methanobacteriaceae;g__Methanosphaera;s__Methanosphaera sp. ISO3-F5;i__none	0	0	0	0	0	0	46	0	0	0	0
otu1797	k__Archaea;p__Euryarchaeota;NA;NA;NA;NA;NA;NA	0	0	0	34	0	0	12	0	0	0	0
otu1798	k__Archaea;p__Euryarchaeota;c__Methanobacteria;o__Methanobacteriales;f__Methanobacteriaceae;g__Methanosphaera;s__Methanosphaera sp. ISO3-F5;i__none	0	0	0	0	0	0	9	0	28	3	6
otu1799	k__Archaea;p__Euryarchaeota;NA;NA;NA;NA;NA;NA	0	0	0	0	0	0	0	46	0	0	0
otu1800	k__Archaea;p__Euryarchaeota;c__Methanobacteria;o__Methanobacteriales;f__Methanobacteriaceae;g__Methanobacterium;s__Methanobacterium alkaliphilum;i__Methanobacterium alkaliphilum strain WeN4	10	7	6	8	4	0	0	9	0	2	0
otu1801	k__Archaea;p__Euryarchaeota;c__Thermoplasmata;o__Methanomassiliicoccales;f__Methanomassiliicoccaceae;g__Group9;NA;NA	0	0	0	0	0	0	0	0	0	46	0
otu1802	k__Archaea;p__Euryarchaeota;c__Methanobacteria;o__Methanobacteriales;f__Methanobacteriaceae;g__Methanobrevibacter;s__Methanobrevibacter gottschalkii clade;i__none	0	0	16	20	0	0	0	0	0	10	0
otu1803	k__Archaea;p__Euryarchaeota;c__Methanococci;o__Methanococcales;NA;NA;NA;NA	0	0	0	0	0	0	0	0	0	0	46
otu1804	k__Archaea;p__Euryarchaeota;NA;NA;NA;NA;NA;NA	0	0	0	0	0	0	0	0	0	0	46
otu1805	k__Archaea;p__Euryarchaeota;NA;NA;NA;NA;NA;NA	0	0	0	0	0	0	0	0	0	0	46
otu1806	k__Archaea;p__Euryarchaeota;NA;NA;NA;NA;NA;NA	0	0	0	0	0	0	0	0	0	0	46
otu1807	k__Archaea;p__Euryarchaeota;c__Methanobacteria;o__Methanobacteriales;f__Methanobacteriaceae;g__Methanobrevibacter;s__Methanobrevibacter gottschalkii clade;i__none	46	0	0	0	0	0	0	0	0	0	0
otu1808	k__Archaea;NA;NA;NA;NA;NA;NA;NA	0	46	0	0	0	0	0	0	0	0	0
otu1809	k__Archaea;p__Euryarchaeota;NA;NA;NA;NA;NA;NA	0	46	0	0	0	0	0	0	0	0	0
otu1810	k__Archaea;p__Euryarchaeota;NA;NA;NA;NA;NA;NA	0	46	0	0	0	0	0	0	0	0	0
otu1811	k__Archaea;p__Euryarchaeota;NA;NA;NA;NA;NA;NA	0	27	19	0	0	0	0	0	0	0	0
otu1812	k__Archaea;p__Euryarchaeota;NA;NA;NA;NA;NA;NA	0	0	46	0	0	0	0	0	0	0	0
otu1813	k__Archaea;p__Euryarchaeota;NA;NA;NA;NA;NA;NA	0	0	0	46	0	0	0	0	0	0	0
otu1814	k__Archaea;p__Euryarchaeota;c__Thermoplasmata;o__Methanomassiliicoccales;f__Methanomassiliicoccaceae;g__Group9;s__Group9 sp.;i__none	0	0	0	46	0	0	0	0	0	0	0
otu1815	k__Archaea;p__Euryarchaeota;c__Methanomicrobia;NA;NA;NA;NA;NA	0	0	0	46	0	0	0	0	0	0	0
otu1816	k__Archaea;p__Euryarchaeota;NA;NA;NA;NA;NA;NA	0	0	0	46	0	0	0	0	0	0	0
otu1817	k__Archaea;p__Euryarchaeota;NA;NA;NA;NA;NA;NA	0	0	0	46	0	0	0	0	0	0	0
otu1818	k__Archaea;p__Euryarchaeota;c__Methanomicrobia;NA;NA;NA;NA;NA	0	0	0	0	46	0	0	0	0	0	0
otu1819	k__Archaea;p__Euryarchaeota;c__Methanomicrobia;NA;NA;NA;NA;NA	0	0	0	0	46	0	0	0	0	0	0
otu1820	k__Archaea;NA;NA;NA;NA;NA;NA;NA	0	0	0	0	0	25	0	0	20	0	0
otu1821	k__Archaea;p__Euryarchaeota;c__Methanobacteria;o__Methanobacteriales;f__Methanobacteriaceae;g__Methanobrevibacter;NA;NA	0	0	0	0	0	15	14	0	12	4	0
otu1822	k__Archaea;p__Euryarchaeota;NA;NA;NA;NA;NA;NA	0	0	0	0	0	0	45	0	0	0	0
otu1823	k__Archaea;p__Euryarchaeota;c__Methanobacteria;o__Methanobacteriales;f__Methanobacteriaceae;g__Methanobrevibacter;s__Methanobrevibacter gottschalkii clade;i__none	0	0	0	0	0	0	45	0	0	0	0
otu1824	k__Archaea;p__Euryarchaeota;NA;NA;NA;NA;NA;NA	0	0	0	0	0	0	0	45	0	0	0
otu1825	k__Archaea;p__Euryarchaeota;NA;NA;NA;NA;NA;NA	0	0	0	0	0	0	0	45	0	0	0
otu1826	k__Archaea;p__Euryarchaeota;c__Methanobacteria;o__Methanobacteriales;f__Methanobacteriaceae;g__Methanobrevibacter;s__Methanobrevibacter smithii;NA	0	0	0	0	0	0	0	45	0	0	0
otu1827	k__Archaea;NA;NA;NA;NA;NA;NA;NA	0	0	0	32	0	0	0	13	0	0	0
otu1828	k__Archaea;p__Euryarchaeota;NA;NA;NA;NA;NA;NA	0	0	0	0	0	0	0	0	0	45	0
otu1829	k__Archaea;p__Euryarchaeota;NA;NA;NA;NA;NA;NA	0	0	0	0	0	0	0	0	0	45	0
otu1830	k__Archaea;p__Euryarchaeota;NA;NA;NA;NA;NA;NA	0	0	0	0	0	0	0	0	0	45	0
otu1831	k__Archaea;p__Euryarchaeota;NA;NA;NA;NA;NA;NA	0	0	0	0	0	0	0	0	0	45	0
otu1832	k__Archaea;p__Euryarchaeota;c__Methanobacteria;o__Methanobacteriales;f__Methanobacteriaceae;g__Methanobrevibacter;NA;NA	0	0	0	0	0	0	0	0	0	29	16
otu1833	k__Archaea;p__Euryarchaeota;NA;NA;NA;NA;NA;NA	0	0	0	0	0	0	0	0	0	0	45
otu1834	k__Archaea;p__Euryarchaeota;NA;NA;NA;NA;NA;NA	0	0	0	0	0	0	0	0	0	0	45
otu1835	k__Archaea;p__Euryarchaeota;c__Methanobacteria;o__Methanobacteriales;f__Methanobacteriaceae;g__Methanobrevibacter;s__Methanobrevibacter gottschalkii clade;i__none	45	0	0	0	0	0	0	0	0	0	0
otu1836	k__Archaea;p__Euryarchaeota;NA;NA;NA;NA;NA;NA	45	0	0	0	0	0	0	0	0	0	0
otu1837	k__Archaea;p__Euryarchaeota;c__Methanomicrobia;NA;NA;NA;NA;NA	0	45	0	0	0	0	0	0	0	0	0
otu1838	k__Archaea;p__Euryarchaeota;NA;NA;NA;NA;NA;NA	0	45	0	0	0	0	0	0	0	0	0
otu1839	k__Archaea;p__Euryarchaeota;NA;NA;NA;NA;NA;NA	0	45	0	0	0	0	0	0	0	0	0
otu1840	k__Archaea;NA;NA;NA;NA;NA;NA;NA	0	0	0	45	0	0	0	0	0	0	0
otu1841	k__Archaea;p__Euryarchaeota;NA;NA;NA;NA;NA;NA	0	0	0	45	0	0	0	0	0	0	0
otu1842	k__Archaea;p__Euryarchaeota;c__Thermoplasmata;o__Methanomassiliicoccales;f__Methanomassiliicoccaceae;g__Group9;s__Group9 sp.;i__none	0	0	0	45	0	0	0	0	0	0	0
otu1843	k__Archaea;p__Euryarchaeota;NA;NA;NA;NA;NA;NA	0	0	0	45	0	0	0	0	0	0	0
otu1844	k__Archaea;p__Euryarchaeota;c__Methanomicrobia;NA;NA;NA;NA;NA	0	0	0	45	0	0	0	0	0	0	0
otu1845	k__Archaea;p__Euryarchaeota;c__Methanomicrobia;NA;NA;NA;NA;NA	0	0	0	0	45	0	0	0	0	0	0
otu1846	k__Archaea;p__Euryarchaeota;NA;NA;NA;NA;NA;NA	0	0	0	0	45	0	0	0	0	0	0
otu1847	k__Archaea;p__Euryarchaeota;c__Methanomicrobia;NA;NA;NA;NA;NA	0	0	0	0	45	0	0	0	0	0	0
otu1848	k__Archaea;p__Euryarchaeota;NA;NA;NA;NA;NA;NA	0	0	0	0	0	44	0	0	0	0	0
otu1849	k__Archaea;p__Euryarchaeota;c__Methanobacteria;o__Methanobacteriales;f__Methanobacteriaceae;g__Methanobrevibacter;s__Methanobrevibacter gottschalkii clade;i__none	0	0	0	0	0	0	44	0	0	0	0
otu1850	k__Archaea;p__Euryarchaeota;c__Methanobacteria;o__Methanobacteriales;f__Methanobacteriaceae;g__Methanobrevibacter;s__Methanobrevibacter gottschalkii clade;i__none	0	0	0	0	0	0	44	0	0	0	0
otu1851	k__Archaea;NA;NA;NA;NA;NA;NA;NA	0	0	0	0	0	0	0	44	0	0	0
otu1852	k__Archaea;p__Euryarchaeota;c__Methanobacteria;o__Methanobacteriales;f__Methanobacteriaceae;g__Methanobrevibacter;s__Methanobrevibacter gottschalkii clade;i__none	0	0	19	0	0	0	0	25	0	0	0
otu1853	k__Archaea;p__Euryarchaeota;NA;NA;NA;NA;NA;NA	0	0	0	0	0	0	0	21	0	0	23
otu1854	k__Archaea;p__Euryarchaeota;NA;NA;NA;NA;NA;NA	0	0	0	0	0	0	0	0	44	0	0
otu1855	k__Archaea;p__Euryarchaeota;NA;NA;NA;NA;NA;NA	0	0	0	0	0	0	0	0	44	0	0
otu1856	k__Archaea;p__Euryarchaeota;c__Methanobacteria;o__Methanobacteriales;f__Methanobacteriaceae;g__Methanobrevibacter;NA;NA	0	0	0	0	0	0	0	0	0	30	14
otu1857	k__Archaea;p__Euryarchaeota;c__Methanococci;o__Methanococcales;f__Methanocaldococcaceae;g__Methanocaldococcus;NA;NA	0	0	0	0	0	0	0	0	0	0	44
otu1858	k__Archaea;p__Euryarchaeota;NA;NA;NA;NA;NA;NA	0	0	0	0	0	0	0	0	0	0	44
otu1859	k__Archaea;p__Euryarchaeota;NA;NA;NA;NA;NA;NA	0	0	0	0	0	0	0	0	0	0	44
otu1860	k__Archaea;p__Euryarchaeota;NA;NA;NA;NA;NA;NA	0	0	0	0	0	0	0	0	0	0	44
otu1861	k__Archaea;p__Euryarchaeota;NA;NA;NA;NA;NA;NA	0	0	0	0	0	0	0	0	0	0	44
otu1862	k__Archaea;p__Euryarchaeota;NA;NA;NA;NA;NA;NA	0	0	0	0	0	0	0	0	0	0	44
otu1863	k__Archaea;NA;NA;NA;NA;NA;NA;NA	0	0	0	0	0	0	0	0	0	0	44
otu1864	k__Archaea;p__Euryarchaeota;c__Methanobacteria;o__Methanobacteriales;f__Methanobacteriaceae;g__Methanobrevibacter;NA;NA	44	0	0	0	0	0	0	0	0	0	0
otu1865	k__Archaea;NA;NA;NA;NA;NA;NA;NA	44	0	0	0	0	0	0	0	0	0	0
otu1866	k__Archaea;p__Euryarchaeota;NA;NA;NA;NA;NA;NA	44	0	0	0	0	0	0	0	0	0	0
otu1867	k__Archaea;p__Euryarchaeota;NA;NA;NA;NA;NA;NA	21	0	23	0	0	0	0	0	0	0	0
otu1868	k__Archaea;p__Euryarchaeota;NA;NA;NA;NA;NA;NA	0	44	0	0	0	0	0	0	0	0	0
otu1869	k__Archaea;p__Euryarchaeota;c__Methanobacteria;o__Methanobacteriales;f__Methanobacteriaceae;g__Methanobrevibacter;s__Methanobrevibacter gottschalkii clade;i__none	0	21	0	0	23	0	0	0	0	0	0
otu1870	k__Archaea;NA;NA;NA;NA;NA;NA;NA	0	0	44	0	0	0	0	0	0	0	0
otu1871	k__Archaea;p__Euryarchaeota;NA;NA;NA;NA;NA;NA	0	0	44	0	0	0	0	0	0	0	0
otu1872	k__Archaea;p__Euryarchaeota;NA;NA;NA;NA;NA;NA	0	0	44	0	0	0	0	0	0	0	0
otu1873	k__Archaea;p__Euryarchaeota;NA;NA;NA;NA;NA;NA	0	0	44	0	0	0	0	0	0	0	0
otu1874	k__Archaea;p__Euryarchaeota;NA;NA;NA;NA;NA;NA	0	0	44	0	0	0	0	0	0	0	0
otu1875	k__Archaea;p__Euryarchaeota;NA;NA;NA;NA;NA;NA	0	0	44	0	0	0	0	0	0	0	0
otu1876	k__Archaea;p__Euryarchaeota;NA;NA;NA;NA;NA;NA	0	0	16	28	0	0	0	0	0	0	0
otu1877	k__Archaea;p__Euryarchaeota;NA;NA;NA;NA;NA;NA	0	0	0	44	0	0	0	0	0	0	0
otu1878	k__Archaea;p__Euryarchaeota;NA;NA;NA;NA;NA;NA	0	0	0	44	0	0	0	0	0	0	0
otu1879	k__Archaea;p__Euryarchaeota;NA;NA;NA;NA;NA;NA	0	0	0	44	0	0	0	0	0	0	0
otu1880	k__Archaea;p__Euryarchaeota;c__Methanobacteria;o__Methanobacteriales;f__Methanobacteriaceae;g__Methanobrevibacter;s__Methanobrevibacter gottschalkii clade;i__none	0	0	0	0	0	43	0	0	0	0	0
otu1881	k__Archaea;p__Euryarchaeota;c__Methanobacteria;o__Methanobacteriales;f__Methanobacteriaceae;g__Methanobrevibacter;s__Methanobrevibacter ruminantium clade;i__none	0	0	4	0	0	16	4	2	17	0	0
otu1882	k__Archaea;p__Euryarchaeota;c__Methanomicrobia;NA;NA;NA;NA;NA	0	0	0	0	0	0	0	43	0	0	0
otu1883	k__Archaea;p__Euryarchaeota;c__Methanobacteria;o__Methanobacteriales;f__Methanobacteriaceae;g__Methanobrevibacter;s__Methanobrevibacter gottschalkii clade;i__none	16	0	9	14	0	0	0	0	1	3	0
otu1884	k__Archaea;p__Euryarchaeota;NA;NA;NA;NA;NA;NA	0	0	0	0	0	0	0	0	0	43	0
otu1885	k__Archaea;p__Euryarchaeota;NA;NA;NA;NA;NA;NA	0	0	0	0	0	0	0	0	0	0	43
otu1886	k__Archaea;p__Euryarchaeota;NA;NA;NA;NA;NA;NA	0	0	0	0	0	0	0	0	0	0	43
otu1887	k__Archaea;p__Euryarchaeota;NA;NA;NA;NA;NA;NA	0	0	0	0	0	0	0	0	0	0	43
otu1888	k__Archaea;p__Euryarchaeota;c__Thermoplasmata;o__Methanomassiliicoccales;f__Methanomassiliicoccaceae;NA;NA;NA	0	0	0	0	0	0	0	0	0	0	43
otu1889	k__Archaea;p__Euryarchaeota;NA;NA;NA;NA;NA;NA	0	0	0	0	0	0	0	0	0	0	43
otu1890	k__Archaea;p__Euryarchaeota;NA;NA;NA;NA;NA;NA	0	0	0	0	0	0	0	0	0	0	43
otu1891	k__Archaea;p__Euryarchaeota;c__Methanobacteria;o__Methanobacteriales;f__Methanobacteriaceae;g__Methanobrevibacter;s__Methanobrevibacter gottschalkii clade;NA	43	0	0	0	0	0	0	0	0	0	0
otu1892	k__Archaea;p__Euryarchaeota;c__Methanobacteria;o__Methanobacteriales;f__Methanobacteriaceae;g__Methanobrevibacter;s__Methanobrevibacter gottschalkii clade;i__none	0	0	43	0	0	0	0	0	0	0	0
otu1893	k__Archaea;p__Euryarchaeota;NA;NA;NA;NA;NA;NA	0	0	43	0	0	0	0	0	0	0	0
otu1894	k__Archaea;p__Euryarchaeota;NA;NA;NA;NA;NA;NA	0	0	43	0	0	0	0	0	0	0	0
otu1895	k__Archaea;p__Euryarchaeota;c__Methanobacteria;o__Methanobacteriales;f__Methanobacteriaceae;g__Methanobrevibacter;s__Methanobrevibacter gottschalkii clade;i__none	0	0	0	43	0	0	0	0	0	0	0
otu1896	k__Archaea;p__Euryarchaeota;NA;NA;NA;NA;NA;NA	0	0	0	43	0	0	0	0	0	0	0
otu1897	k__Archaea;p__Euryarchaeota;c__Methanobacteria;o__Methanobacteriales;f__Methanobacteriaceae;g__Methanobrevibacter;NA;NA	0	0	0	43	0	0	0	0	0	0	0
otu1898	k__Archaea;p__Euryarchaeota;NA;NA;NA;NA;NA;NA	0	0	0	43	0	0	0	0	0	0	0
otu1899	k__Archaea;p__Euryarchaeota;NA;NA;NA;NA;NA;NA	0	0	0	43	0	0	0	0	0	0	0
otu1900	k__Archaea;p__Euryarchaeota;NA;NA;NA;NA;NA;NA	0	0	0	0	0	42	0	0	0	0	0
otu1901	k__Archaea;p__Euryarchaeota;NA;NA;NA;NA;NA;NA	0	0	0	0	0	42	0	0	0	0	0
otu1902	k__Archaea;p__Euryarchaeota;NA;NA;NA;NA;NA;NA	0	0	0	0	0	42	0	0	0	0	0
otu1903	k__Archaea;p__Euryarchaeota;NA;NA;NA;NA;NA;NA	0	0	0	0	0	19	0	0	0	23	0
otu1904	k__Archaea;p__Euryarchaeota;NA;NA;NA;NA;NA;NA	0	0	0	0	0	17	0	0	25	0	0
otu1905	k__Archaea;p__Euryarchaeota;NA;NA;NA;NA;NA;NA	0	0	0	0	0	0	0	42	0	0	0
otu1906	k__Archaea;p__Euryarchaeota;NA;NA;NA;NA;NA;NA	0	0	0	0	0	0	0	42	0	0	0
otu1907	k__Archaea;p__Euryarchaeota;c__Methanococci;o__Methanococcales;f__Methanocaldococcaceae;g__Methanocaldococcus;NA;NA	0	0	0	0	0	0	0	42	0	0	0
otu1908	k__Archaea;p__Euryarchaeota;c__Methanobacteria;o__Methanobacteriales;f__Methanobacteriaceae;g__Methanobrevibacter;s__Methanobrevibacter gottschalkii clade;i__none	0	0	0	0	0	0	0	42	0	0	0
otu1909	k__Archaea;p__Euryarchaeota;NA;NA;NA;NA;NA;NA	0	0	0	0	0	0	0	42	0	0	0
otu1910	k__Archaea;p__Euryarchaeota;NA;NA;NA;NA;NA;NA	0	0	0	10	0	0	0	32	0	0	0
otu1911	k__Archaea;p__Euryarchaeota;NA;NA;NA;NA;NA;NA	0	25	0	0	0	0	0	17	0	0	0
otu1912	k__Archaea;p__Euryarchaeota;NA;NA;NA;NA;NA;NA	0	0	0	0	0	0	0	0	42	0	0
otu1913	k__Archaea;p__Euryarchaeota;NA;NA;NA;NA;NA;NA	0	0	0	0	0	0	0	0	42	0	0
otu1914	k__Archaea;p__Euryarchaeota;NA;NA;NA;NA;NA;NA	0	0	0	0	0	0	0	0	42	0	0
otu1915	k__Archaea;NA;NA;NA;NA;NA;NA;NA	0	0	0	0	0	0	0	0	0	0	42
otu1916	k__Archaea;NA;NA;NA;NA;NA;NA;NA	0	0	0	0	0	0	0	0	0	0	42
otu1917	k__Archaea;p__Euryarchaeota;NA;NA;NA;NA;NA;NA	0	0	0	0	0	0	0	0	0	0	42
otu1918	k__Archaea;NA;NA;NA;NA;NA;NA;NA	0	0	0	0	0	0	0	0	0	0	42
otu1919	k__Archaea;p__Euryarchaeota;c__Methanomicrobia;o__Methanosarcinales;f__Methanosarcinaceae;g__Methanosarcina;s__Methanosarcina sp.;i__none	42	0	0	0	0	0	0	0	0	0	0
otu1920	k__Archaea;p__Euryarchaeota;NA;NA;NA;NA;NA;NA	42	0	0	0	0	0	0	0	0	0	0
otu1921	k__Archaea;p__Euryarchaeota;NA;NA;NA;NA;NA;NA	0	42	0	0	0	0	0	0	0	0	0
otu1922	k__Archaea;p__Euryarchaeota;NA;NA;NA;NA;NA;NA	0	42	0	0	0	0	0	0	0	0	0
otu1923	k__Archaea;p__Euryarchaeota;NA;NA;NA;NA;NA;NA	0	42	0	0	0	0	0	0	0	0	0
otu1924	k__Archaea;p__Euryarchaeota;NA;NA;NA;NA;NA;NA	0	42	0	0	0	0	0	0	0	0	0
otu1925	k__Archaea;p__Euryarchaeota;c__Methanobacteria;o__Methanobacteriales;f__Methanobacteriaceae;g__Methanobrevibacter;s__Methanobrevibacter gottschalkii clade;i__none	0	20	0	0	22	0	0	0	0	0	0
otu1926	k__Archaea;p__Euryarchaeota;NA;NA;NA;NA;NA;NA	0	0	42	0	0	0	0	0	0	0	0
otu1927	k__Archaea;p__Euryarchaeota;c__Methanomicrobia;NA;NA;NA;NA;NA	0	0	0	42	0	0	0	0	0	0	0
otu1928	k__Archaea;p__Euryarchaeota;c__Thermoplasmata;o__Methanomassiliicoccales;f__Methanomassiliicoccaceae;NA;NA;NA	0	0	0	42	0	0	0	0	0	0	0
otu1929	k__Archaea;p__Euryarchaeota;NA;NA;NA;NA;NA;NA	0	0	0	42	0	0	0	0	0	0	0
otu1930	k__Archaea;p__Euryarchaeota;c__Methanococci;o__Methanococcales;NA;NA;NA;NA	0	0	0	42	0	0	0	0	0	0	0
otu1931	k__Archaea;p__Euryarchaeota;NA;NA;NA;NA;NA;NA	0	0	0	42	0	0	0	0	0	0	0
otu1932	k__Archaea;p__Euryarchaeota;c__Thermoplasmata;o__Methanomassiliicoccales;f__Methanomassiliicoccaceae;g__Group9;s__Group9 sp.;i__none	0	0	0	27	15	0	0	0	0	0	0
otu1933	k__Archaea;p__Euryarchaeota;c__Thermoplasmata;o__Methanomassiliicoccales;f__Methanomassiliicoccaceae;g__Group8;s__Group8;i__none	0	0	0	22	20	0	0	0	0	0	0
otu1934	k__Archaea;p__Euryarchaeota;NA;NA;NA;NA;NA;NA	0	0	0	0	42	0	0	0	0	0	0
otu1935	k__Archaea;p__Euryarchaeota;NA;NA;NA;NA;NA;NA	0	0	0	0	0	41	0	0	0	0	0
otu1936	k__Archaea;p__Euryarchaeota;NA;NA;NA;NA;NA;NA	0	0	0	0	0	41	0	0	0	0	0
otu1937	k__Archaea;p__Euryarchaeota;c__Thermoplasmata;o__Methanomassiliicoccales;f__Methanomassiliicoccaceae;NA;NA;NA	0	0	0	0	0	0	0	41	0	0	0
otu1938	k__Archaea;p__Euryarchaeota;NA;NA;NA;NA;NA;NA	0	0	0	0	0	0	0	0	41	0	0
otu1939	k__Archaea;p__Euryarchaeota;c__Methanomicrobia;NA;NA;NA;NA;NA	0	0	0	0	0	0	0	0	23	0	18
otu1940	k__Archaea;p__Euryarchaeota;NA;NA;NA;NA;NA;NA	0	0	0	0	0	0	0	0	0	41	0
otu1941	k__Archaea;p__Euryarchaeota;NA;NA;NA;NA;NA;NA	0	0	0	0	0	0	0	0	0	41	0
otu1942	k__Archaea;p__Euryarchaeota;c__Methanococci;o__Methanococcales;f__Methanocaldococcaceae;g__Methanocaldococcus;NA;NA	0	0	0	0	0	0	0	0	0	41	0
otu1943	k__Archaea;p__Euryarchaeota;NA;NA;NA;NA;NA;NA	0	0	0	0	0	0	0	0	0	0	41
otu1944	k__Archaea;NA;NA;NA;NA;NA;NA;NA	0	0	0	0	0	0	0	0	0	0	41
otu1945	k__Archaea;p__Euryarchaeota;NA;NA;NA;NA;NA;NA	0	0	0	0	0	0	0	0	0	0	41
otu1946	k__Archaea;p__Euryarchaeota;NA;NA;NA;NA;NA;NA	0	0	0	0	0	0	0	0	0	0	41
otu1947	k__Archaea;p__Euryarchaeota;NA;NA;NA;NA;NA;NA	0	0	0	0	0	0	0	0	0	0	41
otu1948	k__Archaea;p__Euryarchaeota;c__Methanobacteria;o__Methanobacteriales;f__Methanobacteriaceae;g__Methanobrevibacter;s__Methanobrevibacter gottschalkii clade;i__none	41	0	0	0	0	0	0	0	0	0	0
otu1949	k__Archaea;p__Euryarchaeota;NA;NA;NA;NA;NA;NA	0	41	0	0	0	0	0	0	0	0	0
otu1950	k__Archaea;p__Euryarchaeota;NA;NA;NA;NA;NA;NA	0	41	0	0	0	0	0	0	0	0	0
otu1951	k__Archaea;p__Euryarchaeota;NA;NA;NA;NA;NA;NA	0	41	0	0	0	0	0	0	0	0	0
otu1952	k__Archaea;p__Euryarchaeota;NA;NA;NA;NA;NA;NA	0	41	0	0	0	0	0	0	0	0	0
otu1953	k__Archaea;p__Euryarchaeota;NA;NA;NA;NA;NA;NA	0	18	23	0	0	0	0	0	0	0	0
otu1954	k__Archaea;p__Euryarchaeota;NA;NA;NA;NA;NA;NA	0	0	41	0	0	0	0	0	0	0	0
otu1955	k__Archaea;NA;NA;NA;NA;NA;NA;NA	0	0	41	0	0	0	0	0	0	0	0
otu1956	k__Archaea;p__Euryarchaeota;NA;NA;NA;NA;NA;NA	0	0	41	0	0	0	0	0	0	0	0
otu1957	k__Archaea;NA;NA;NA;NA;NA;NA;NA	0	0	0	41	0	0	0	0	0	0	0
otu1958	k__Archaea;p__Euryarchaeota;NA;NA;NA;NA;NA;NA	0	0	0	41	0	0	0	0	0	0	0
otu1959	k__Archaea;p__Euryarchaeota;NA;NA;NA;NA;NA;NA	0	0	0	0	41	0	0	0	0	0	0
otu1960	k__Archaea;p__Euryarchaeota;NA;NA;NA;NA;NA;NA	0	0	0	0	41	0	0	0	0	0	0
otu1961	k__Archaea;p__Euryarchaeota;NA;NA;NA;NA;NA;NA	0	0	0	0	41	0	0	0	0	0	0
otu1962	k__Archaea;p__Euryarchaeota;NA;NA;NA;NA;NA;NA	0	0	0	0	41	0	0	0	0	0	0
otu1963	k__Archaea;p__Euryarchaeota;NA;NA;NA;NA;NA;NA	0	0	0	0	41	0	0	0	0	0	0
otu1964	k__Archaea;p__Euryarchaeota;NA;NA;NA;NA;NA;NA	0	0	0	0	41	0	0	0	0	0	0
otu1965	k__Archaea;p__Euryarchaeota;NA;NA;NA;NA;NA;NA	0	0	0	0	0	40	0	0	0	0	0
otu1966	k__Archaea;p__Euryarchaeota;c__Methanobacteria;o__Methanobacteriales;f__Methanobacteriaceae;g__Methanobrevibacter;s__Methanobrevibacter gottschalkii clade;i__none	0	0	0	13	0	17	0	0	10	0	0
otu1967	k__Archaea;p__Euryarchaeota;c__Methanobacteria;o__Methanobacteriales;f__Methanobacteriaceae;g__Methanobrevibacter;s__Methanobrevibacter gottschalkii clade;i__none	0	0	0	15	9	13	0	0	3	0	0
otu1968	k__Archaea;p__Euryarchaeota;c__Methanobacteria;o__Methanobacteriales;f__Methanobacteriaceae;g__Methanobrevibacter;s__Methanobrevibacter gottschalkii clade;i__none	0	0	0	0	0	0	0	40	0	0	0
otu1969	k__Archaea;p__Euryarchaeota;c__Methanobacteria;o__Methanobacteriales;f__Methanobacteriaceae;g__Methanosphaera;s__Methanosphaera sp. ISO3-F5;NA	14	23	0	0	0	0	0	3	0	0	0
otu1970	k__Archaea;p__Euryarchaeota;NA;NA;NA;NA;NA;NA	0	0	0	0	0	0	0	0	40	0	0
otu1971	k__Archaea;p__Euryarchaeota;NA;NA;NA;NA;NA;NA	0	0	0	0	0	0	0	0	40	0	0
otu1972	k__Archaea;p__Euryarchaeota;NA;NA;NA;NA;NA;NA	0	0	0	0	0	0	0	0	0	40	0
otu1973	k__Archaea;p__Euryarchaeota;c__Thermoplasmata;o__Methanomassiliicoccales;f__Methanomassiliicoccaceae;NA;NA;NA	0	0	0	0	0	0	0	0	0	40	0
otu1974	k__Archaea;p__Euryarchaeota;NA;NA;NA;NA;NA;NA	0	0	0	0	0	0	0	0	0	40	0
otu1975	k__Archaea;p__Euryarchaeota;NA;NA;NA;NA;NA;NA	0	0	0	0	0	0	0	0	0	0	40
otu1976	k__Archaea;p__Euryarchaeota;NA;NA;NA;NA;NA;NA	0	0	0	0	0	0	0	0	0	0	40
otu1977	k__Archaea;p__Euryarchaeota;NA;NA;NA;NA;NA;NA	0	0	0	0	0	0	0	0	0	0	40
otu1978	k__Archaea;p__Euryarchaeota;NA;NA;NA;NA;NA;NA	0	0	0	0	0	0	0	0	0	0	40
otu1979	k__Archaea;p__Euryarchaeota;NA;NA;NA;NA;NA;NA	0	0	0	0	0	0	0	0	0	0	40
otu1980	k__Archaea;p__Euryarchaeota;NA;NA;NA;NA;NA;NA	0	0	0	0	0	0	0	0	0	0	40
otu1981	k__Archaea;NA;NA;NA;NA;NA;NA;NA	0	0	0	0	0	0	0	0	0	0	40
otu1982	k__Archaea;p__Euryarchaeota;NA;NA;NA;NA;NA;NA	0	0	0	0	0	0	0	0	0	0	40
otu1983	k__Archaea;p__Euryarchaeota;NA;NA;NA;NA;NA;NA	0	0	0	0	0	0	0	0	0	0	40
otu1984	k__Archaea;p__Euryarchaeota;NA;NA;NA;NA;NA;NA	0	0	0	0	0	0	0	0	0	0	40
otu1985	k__Archaea;p__Euryarchaeota;c__Methanobacteria;o__Methanobacteriales;f__Methanobacteriaceae;g__Methanobrevibacter;s__Methanobrevibacter gottschalkii clade;i__none	40	0	0	0	0	0	0	0	0	0	0
otu1986	k__Archaea;p__Euryarchaeota;c__Methanobacteria;o__Methanobacteriales;f__Methanobacteriaceae;g__Methanobrevibacter;s__Methanobrevibacter gottschalkii clade;i__none	40	0	0	0	0	0	0	0	0	0	0
otu1987	k__Archaea;p__Euryarchaeota;c__Methanomicrobia;o__Methanosarcinales;f__Methanosarcinaceae;g__Methanosarcina;s__Methanosarcina sp.;i__none	40	0	0	0	0	0	0	0	0	0	0
otu1988	k__Archaea;p__Euryarchaeota;NA;NA;NA;NA;NA;NA	19	21	0	0	0	0	0	0	0	0	0
otu1989	k__Archaea;p__Euryarchaeota;c__Methanobacteria;o__Methanobacteriales;f__Methanobacteriaceae;g__Methanobrevibacter;s__Methanobrevibacter gottschalkii clade;i__none	0	40	0	0	0	0	0	0	0	0	0
otu1990	k__Archaea;p__Euryarchaeota;NA;NA;NA;NA;NA;NA	0	0	40	0	0	0	0	0	0	0	0
otu1991	k__Archaea;p__Euryarchaeota;NA;NA;NA;NA;NA;NA	0	0	40	0	0	0	0	0	0	0	0
otu1992	k__Archaea;p__Euryarchaeota;NA;NA;NA;NA;NA;NA	0	0	40	0	0	0	0	0	0	0	0
otu1993	k__Archaea;p__Euryarchaeota;NA;NA;NA;NA;NA;NA	0	0	0	40	0	0	0	0	0	0	0
otu1994	k__Archaea;p__Euryarchaeota;NA;NA;NA;NA;NA;NA	0	0	0	40	0	0	0	0	0	0	0
otu1995	k__Archaea;p__Euryarchaeota;NA;NA;NA;NA;NA;NA	0	0	0	40	0	0	0	0	0	0	0
otu1996	k__Archaea;p__Euryarchaeota;NA;NA;NA;NA;NA;NA	0	0	0	40	0	0	0	0	0	0	0
otu1997	k__Archaea;NA;NA;NA;NA;NA;NA;NA	0	0	0	40	0	0	0	0	0	0	0
otu1998	k__Archaea;p__Euryarchaeota;c__Methanomicrobia;NA;NA;NA;NA;NA	0	0	0	21	19	0	0	0	0	0	0
otu1999	k__Archaea;p__Euryarchaeota;NA;NA;NA;NA;NA;NA	0	0	0	0	40	0	0	0	0	0	0
[truncated: 1,925 more rows]

## Sheet: Abundance per 10000 reads
Class	C1	C2	C3	C4	C5	B1	B2	B3	B4	B5	B6
Methanobacteria	8759.08	7578.72	7300.08	5345.53	6819.18	7705.7	9206.49	7990.37	8337.76	6350.99	4366.08
Methanomicrobia	103.755	155.362	128.986	1250.17	916.542	215.111	81.7907	157.974	77.1729	195.045	243.405
Thermoplasmata	0	26.176	20.1127	337.408	422.78	131.077	43.758	198.649	103.967	293.013	293.344
Methanococci	27.1339	33.1049	36.2511	100.816	123.303	37.248	24.1282	71.8968	31.2396	76.7415	99.249
Thermoprotei	0.646045	0	3.37219	7.5556	12.4401	28.7416	4.90744	3.98045	10.9894	17.9608	0
Unclassified	1109.39	2206.64	2511.2	2958.52	1705.76	1882.12	638.921	1577.13	1438.87	3066.25	4997.92
	10000	10000	10000	10000	10000	10000	10000	10000	10000	10000	10000
Order	C1	C2	C3	C4	C5	B1	B2	B3	B4	B5	B6
Methanobacteriales	8759.08	7578.72	7300.08	5345.53	6819.18	7705.7	9206.49	7990.37	8337.76	6350.99	4366.08
Methanomicrobiales	1.55051	104.55	57.4477	977.378	736.343	139.583	28.7631	50.8751	23.831	151.553	114.218
Methanomassiliicoccales	0	26.176	20.1127	337.408	422.78	131.077	43.758	198.649	103.967	293.013	293.344
Methanococcales	27.1339	33.1049	36.2511	100.816	123.303	37.248	24.1282	71.8968	31.2396	76.7415	99.249
Methanosarcinales	73.2615	2.92555	5.4196	136.113	23.7825	0	0	1.36828	1.6052	1.18749	1.25791
Sulfolobales	0.646045	0	3.37219	7.5556	12.4401	28.7416	4.90744	3.98045	10.9894	17.9608	0
Methanocellales	0	0	0	0	0	0	0	0	0	1.03905	0
Unclassified	1138.33	2254.52	2577.32	3095.2	1862.17	1957.65	691.949	1682.86	1490.61	3107.51	5125.85
	10000	10000	10000	10000	10000	10000	10000	10000	10000	10000	10000
Family	C1	C2	C3	C4	C5	B1	B2	B3	B4	B5	B6
Methanobacteriaceae	8759.08	7578.72	7300.08	5345.53	6819.18	7705.7	9206.49	7990.37	8337.76	6350.99	4366.08
Methanomicrobiaceae	0.775254	94.0796	41.0685	963.169	717.5	126.05	15.6765	49.3824	10.7425	144.874	103.652
Methanomassiliicoccaceae	0	26.176	20.1127	337.408	422.78	131.077	43.758	198.649	103.967	293.013	293.344
Methanocaldococcaceae	1.80893	0	2.52915	16.9155	48.6627	2.7066	2.72636	12.8121	14.4468	29.2419	21.7618
Methanosarcinaceae	72.357	2.92555	5.4196	134.309	21.5872	0	0	1.36828	1.6052	1.18749	1.25791
Sulfolobaceae	0.646045	0	3.37219	7.5556	12.4401	28.7416	4.90744	3.98045	10.9894	17.9608	0
Methanosaetaceae	0.904463	0	0	1.80432	2.19531	0	0	0	0	0	0
Methanocorpusculaceae	0	0	0	0	1.64648	0	0	0	0.617383	0	0
Methanocellaceae	0	0	0	0	0	0	0	0	0	1.03905	0
Unclassified	1164.43	2298.1	2627.42	3193.31	1954.01	2005.72	726.437	1743.44	1519.87	3161.69	5213.91
	10000	10000	10000	10000	10000	10000	10000	10000	10000	10000	10000
Genus	C1	C2	C3	C4	C5	B1	B2	B3	B4	B5	B6
Methanobrevibacter	8244.7	6987.6	6829.66	4700.71	6279.13	7385.29	8802.18	7608.62	7893.98	5421.63	3812.47
Methanobacterium	374.706	307.491	320.599	534.981	310.819	150.668	130.183	221.164	149.407	455.402	356.366
Methanomicrobium	0.775254	94.0796	41.0685	963.169	717.5	126.05	15.6765	48.6361	10.7425	144.874	103.652
Methanosphaera	128.305	266.379	149.822	109.838	221.909	166.005	274.135	153.247	294.368	473.957	185.919
Group9	0	10.4704	6.86482	136.903	85.4341	40.8568	4.6348	9.57795	6.91469	25.531	12.9565
Group10	0	3.23351	4.93786	35.1843	120.376	32.4792	16.7671	28.7338	71.8634	77.0384	86.7957
Group4	0	4.61929	0	47.7017	61.8345	17.3996	1.63581	46.0239	5.92688	65.6088	63.776
Group8	0	6.92894	2.16784	27.1776	45.7356	0	0	0	0	0	0
Methanimicrococcus	0	0	0	131.49	21.5872	0	0	0	0	1.18749	1.25791
Methanocaldococcus	1.80893	0	2.52915	16.9155	48.6627	2.7066	2.72636	12.8121	14.4468	29.2419	21.7618
Methanosarcina	72.357	2.92555	5.4196	2.81925	0	0	0	1.36828	1.6052	0	0
Sulfolobus	0.646045	0	3.37219	7.5556	12.4401	28.7416	4.90744	3.98045	10.9894	17.9608	0
Methanosaeta	0.904463	0	0	1.80432	2.19531	0	0	0	0	0	0
Methanocorpusculum	0	0	0	0	1.64648	0	0	0	0.617383	0	0
Methanocella	0	0	0	0	0	0	0	0	0	1.03905	0
Unclassified	1175.8	2316.27	2633.56	3283.75	2070.73	2049.8	747.158	1865.83	1539.14	3286.53	5355.04
Archaea	10000	10000	10000	10000	10000	10000	10000	10000	10000	10000	10000
Species	C1	C2	C3	C4	C5	B1	B2	B3	B4	B5	B6
Methanobrevibacter gottschalkii clade	7126.91	5733.16	5322.53	4168.55	5505.29	6185.23	8115.13	6403.05	6153.09	4361.65	3003.13
Methanobrevibacter ruminantium clade	610.254	319.501	982.151	346.994	453.514	816.492	456.937	502.158	1398.37	797.103	674.239
Methanobrevibacter wolinii	405.845	794.057	313.012	17.8177	6.22004	115.997	47.8475	12.6877	94.7066	27.1638	16.4786
Methanobrevibacter smithii	37.2122	43.7293	21.558	62.3619	38.6009	106.46	74.7021	453.646	111.499	75.1087	35.9762
Methanobrevibacter acididurans	0	5.69713	0	2.2554	0	84.0336	15.4039	22.2656	72.2338	0	0
Methanobacterium alkaliphilum	355.454	307.491	319.395	533.29	308.441	150.668	130.183	221.164	149.407	455.402	356.366
Methanobacterium formicicum	6.58966	0	1.20435	0	0	0	0	0	0	0	0
Methanobacterium beijingense	0	0	0	1.69155	2.37825	0	0	0	0	0	0
Methanobacterium sp.	1.80893	0	0	0	0	0	0	0	0	0	0
Methanobacterium movens	1.4213	0	0	0	0	0	0	0	0	0	0
Methanomicrobium mobile	0.775254	94.0796	41.0685	963.169	717.5	126.05	15.6765	48.6361	10.7425	144.874	103.652
Methanosphaera sp. ISO3-F5	118.485	244.977	80.6918	79.5029	144.525	95.2467	234.058	43.9093	186.203	424.676	157.239
Methanosphaera stadtmanae	9.81988	21.4027	69.13	30.3352	77.3847	70.7584	40.0774	109.338	108.166	49.2808	28.6803
Group9 sp.	0	10.4704	6.86482	123.822	64.9446	25.5194	0	0	0	0	0
Group9 sp. ISO4-G1	0	0	0	0	11.3424	13.4041	4.6348	6.09506	6.91469	17.2186	12.9565
Group9 sp. CH1270	0	0	0	0	0	1.93329	0	0	0	1.48436	0
Group10 sp.	0	3.23351	4.93786	35.1843	120.376	32.4792	16.7671	28.7338	71.8634	77.0384	86.7957
Group4 sp. MpT1	0	4.61929	0	47.7017	61.8345	17.3996	1.63581	46.0239	5.92688	65.6088	63.776
Group8	0	6.92894	2.16784	27.1776	45.7356	0	0	0	0	0	0
Methanimicrococcus blatticola	0	0	0	131.49	21.5872	0	0	0	0	1.18749	1.25791
Methanosarcina barkeri	36.0493	0	0	0	0	0	0	0	0	0	0
Methanosarcina sp.	23.9037	2.92555	0	2.81925	0	0	0	0	0	0	0
Methanosarcina mazei	2.97181	0	0	0	0	0	0	0	1.6052	0	0
Sulfolobus thuringiensis	0.646045	0	3.37219	7.5556	12.4401	28.7416	4.90744	3.98045	10.9894	17.9608	0
Methanosaeta harundinacea	0.904463	0	0	1.80432	2.19531	0	0	0	0	0	0
Methanocorpusculum sp.	0	0	0	0	1.64648	0	0	0	0.617383	0	0
Methanocella arvoryzae	0	0	0	0	0	0	0	0	0	1.03905	0
Unclassified	1260.95	2407.73	2831.92	3416.48	2404.05	2129.58	842.035	2098.32	1617.67	3483.2	5459.45
Total	10000	10000	10000	10000	10000	10000	10000	10000	10000	10000	10000

## Sheet: Abundance (%)
Class	C1	C2	C3	C4	C5	B1	B2	B3	B4	B5	B6			Class	Cattle	Buffaloes
Methanobacteria	87.5908	75.7872	73.0008	53.4553	68.1918	77.057	92.0649	79.9037	83.3776	63.5099	43.6608			Methanobacteria	71.6052	73.2623
Methanomicrobia	1.03755	1.55362	1.28986	12.5017	9.16542	2.15111	0.817907	1.57974	0.771729	1.95045	2.43405			Methanomicrobia	5.10963	1.6175
Thermoplasmata	0	0.26176	0.201127	3.37408	4.2278	1.31077	0.43758	1.98649	1.03967	2.93013	2.93344			Thermoplasmata	1.61295	1.77301
Methanococci	0.271339	0.331049	0.362511	1.00816	1.23303	0.37248	0.241282	0.718968	0.312396	0.767415	0.99249			Methanococci	0.641219	0.567505
Thermoprotei	0.00646045	0	0.0337219	0.075556	0.124401	0.287416	0.0490744	0.0398045	0.109894	0.179608	0			Thermoprotei	0.0480278	0.110966
Unclassified	11.0939	22.0664	25.112	29.5852	17.0576	18.8212	6.38921	15.7713	14.3887	30.6625	49.9792			Unclassified	20.983	22.6687
	100	100	100	100	100	100	100	100	100	100	100				100	100
Order	C1	C2	C3	C4	C5	B1	B2	B3	B4	B5	B6			Order	Cattle	Buffaloes
Methanobacteriales	87.5908	75.7872	73.0008	53.4553	68.1918	77.057	92.0649	79.9037	83.3776	63.5099	43.6608			Methanobacteriales	71.6052	73.2623
Methanomicrobiales	0.0155051	1.0455	0.574477	9.77378	7.36343	1.39583	0.287631	0.508751	0.23831	1.51553	1.14218			Methanomicrobiales	3.75454	0.84804
Methanomassiliicoccales	0	0.26176	0.201127	3.37408	4.2278	1.31077	0.43758	1.98649	1.03967	2.93013	2.93344			Methanomassiliicoccales	1.61295	1.77301
Methanococcales	0.271339	0.331049	0.362511	1.00816	1.23303	0.37248	0.241282	0.718968	0.312396	0.767415	0.99249			Methanococcales	0.641219	0.567505
Methanosarcinales	0.732615	0.0292555	0.054196	1.36113	0.237825	0	0	0.0136828	0.016052	0.0118749	0.0125791			Methanosarcinales	0.483005	0.00903146
Sulfolobales	0.00646045	0	0.0337219	0.075556	0.124401	0.287416	0.0490744	0.0398045	0.109894	0.179608	0			Sulfolobales	0.0480278	0.110966
Methanocellales	0	0	0	0	0	0	0	0	0	0.0103905	0			Methanocellales	0	0.00173176
Unclassified	11.3833	22.5452	25.7732	30.952	18.6217	19.5765	6.91949	16.8286	14.9061	31.0751	51.2585			Unclassified	21.8551	23.4274
	100	100	100	100	100	100	100	100	100	100	100				100	100
Family	C1	C2	C3	C4	C5	B1	B2	B3	B4	B5	B6			Family	Cattle	Buffaloes
Methanobacteriaceae	87.5908	75.7872	73.0008	53.4553	68.1918	77.057	92.0649	79.9037	83.3776	63.5099	43.6608			Methanobacteriaceae	71.6052	73.2623
Methanomicrobiaceae	0.00775254	0.940796	0.410685	9.63169	7.175	1.2605	0.156765	0.493824	0.107425	1.44874	1.03652			Methanomicrobiaceae	3.63319	0.750629
Methanomassiliicoccaceae	0	0.26176	0.201127	3.37408	4.2278	1.31077	0.43758	1.98649	1.03967	2.93013	2.93344			Methanomassiliicoccaceae	1.61295	1.77301
Methanocaldococcaceae	0.0180893	0	0.0252915	0.169155	0.486627	0.027066	0.0272636	0.128121	0.144468	0.292419	0.217618			Methanocaldococcaceae	0.139833	0.139493
Methanosarcinaceae	0.72357	0.0292555	0.054196	1.34309	0.215872	0	0	0.0136828	0.016052	0.0118749	0.0125791			Methanosarcinaceae	0.473197	0.00903146
Sulfolobaceae	0.00646045	0	0.0337219	0.075556	0.124401	0.287416	0.0490744	0.0398045	0.109894	0.179608	0			Sulfolobaceae	0.0480278	0.110966
Methanosaetaceae	0.00904463	0	0	0.0180432	0.0219531	0	0	0	0	0	0			Methanosaetaceae	0.00980819	0
Methanocorpusculaceae	0	0	0	0	0.0164648	0	0	0	0.00617383	0	0			Methanocorpusculaceae	0.00329296	0.00102897
Methanocellaceae	0	0	0	0	0	0	0	0	0	0.0103905	0			Methanocellaceae	0	0.00173176
Unclassified	11.6443	22.981	26.2742	31.9331	19.5401	20.0572	7.26437	17.4344	15.1987	31.6169	52.1391			Unclassified	22.4745	23.9518
	100	100	100	100	100	100	100	100	100	100	100				100	100
Genus	C1	C2	C3	C4	C5	B1	B2	B3	B4	B5	B6			Genus	Cattle	Buffaloes
Methanobrevibacter	82.447	69.876	68.2966	47.0071	62.7913	73.8529	88.0218	76.0862	78.9398	54.2163	38.1247			Methanobrevibacter	66.0836	68.207
Methanobacterium	3.74706	3.07491	3.20599	5.34981	3.10819	1.50668	1.30183	2.21164	1.49407	4.55402	3.56366			Methanobacterium	3.69719	2.43865
Methanomicrobium	0.00775254	0.940796	0.410685	9.63169	7.175	1.2605	0.156765	0.486361	0.107425	1.44874	1.03652			Methanomicrobium	3.63319	0.749385
Methanosphaera	1.28305	2.66379	1.49822	1.09838	2.21909	1.66005	2.74135	1.53247	2.94368	4.73957	1.85919			Methanosphaera	1.75251	2.57939
Group9	0	0.104704	0.0686482	1.36903	0.854341	0.408568	0.046348	0.0957795	0.0691469	0.25531	0.129565			Group9	0.479344	0.167453
Group10	0	0.0323351	0.0493786	0.351843	1.20376	0.324792	0.167671	0.287338	0.718634	0.770384	0.867957			Group10	0.327464	0.522796
Group4	0	0.0461929	0	0.477017	0.618345	0.173996	0.0163581	0.460239	0.0592688	0.656088	0.63776			Group4	0.228311	0.333952
Group8	0	0.0692894	0.0216784	0.271776	0.457356	0	0	0	0	0	0			Group8	0.16402	0
Methanimicrococcus	0	0	0	1.3149	0.215872	0	0	0	0	0.0118749	0.0125791			Methanimicrococcus	0.306154	0.00407566
Methanocaldococcus	0.0180893	0	0.0252915	0.169155	0.486627	0.027066	0.0272636	0.128121	0.144468	0.292419	0.217618			Methanocaldococcus	0.139833	0.139493
Methanosarcina	0.72357	0.0292555	0.054196	0.0281925	0	0	0	0.0136828	0.016052	0	0			Methanosarcina	0.167043	0.00495579
Sulfolobus	0.00646045	0	0.0337219	0.075556	0.124401	0.287416	0.0490744	0.0398045	0.109894	0.179608	0			Sulfolobus	0.0480278	0.110966
Methanosaeta	0.00904463	0	0	0.0180432	0.0219531	0	0	0	0	0	0			Methanosaeta	0.00980819	0
Methanocorpusculum	0	0	0	0	0.0164648	0	0	0	0.00617383	0	0			Methanocorpusculum	0.00329296	0.00102897
Methanocella	0	0	0	0	0	0	0	0	0	0.0103905	0			Methanocella	0	0.00173176
Unclassified	11.758	23.1627	26.3356	32.8375	20.7073	20.498	7.47158	18.6583	15.3914	32.8653	53.5504			Unclassified	22.9602	24.7392
Archaea	100	100	100	100	100	100	100	100	100	100	100			Archaea	100	100
	0	0	0	0	0	0	0	0	0	0	0
Species	C1	C2	C3	C4	C5	B1	B2	B3	B4	B5	B6			Species	Cattle	Buffaloes
Methanobrevibacter gottschalkii clade	71.2691	57.3316	53.2253	41.6855	55.0529	61.8523	81.1513	64.0305	61.5309	43.6165	30.0313			Methanobrevibacter gottschalkii clade	55.7129	57.0355
Methanobrevibacter ruminantium clade	6.10254	3.19501	9.82151	3.46994	4.53514	8.16492	4.56937	5.02158	13.9837	7.97103	6.74239			Methanobrevibacter ruminantium clade	5.42483	7.74217
Methanobrevibacter wolinii	4.05845	7.94057	3.13012	0.178177	0.0622004	1.15997	0.478475	0.126877	0.947066	0.271638	0.164786			Methanobrevibacter wolinii	3.0739	0.524803
Methanobrevibacter smithii	0.372122	0.437293	0.21558	0.623619	0.386009	1.0646	0.747021	4.53646	1.11499	0.751087	0.359762			Methanobrevibacter smithii	0.406924	1.42899
Methanobrevibacter acididurans	0	0.0569713	0	0.022554	0	0.840336	0.154039	0.222656	0.722338	0	0			Methanobrevibacter acididurans	0.0159051	0.323228
Methanobacterium alkaliphilum	3.55454	3.07491	3.19395	5.3329	3.08441	1.50668	1.30183	2.21164	1.49407	4.55402	3.56366			Methanobacterium alkaliphilum	3.64814	2.43865
Methanobacterium formicicum	0.0658966	0	0.0120435	0	0	0	0	0	0	0	0			Methanobacterium formicicum	0.015588	0
Methanobacterium beijingense	0	0	0	0.0169155	0.0237825	0	0	0	0	0	0			Methanobacterium beijingense	0.00813961	0
Methanobacterium sp.	0.0180893	0	0	0	0	0	0	0	0	0	0			Methanobacterium sp.	0.00361785	0
Methanobacterium movens	0.014213	0	0	0	0	0	0	0	0	0	0			Methanobacterium movens	0.0028426	0
Methanomicrobium mobile	0.00775254	0.940796	0.410685	9.63169	7.175	1.2605	0.156765	0.486361	0.107425	1.44874	1.03652			Methanomicrobium mobile	3.63319	0.749385
Methanosphaera sp. ISO3-F5	1.18485	2.44977	0.806918	0.795029	1.44525	0.952467	2.34058	0.439093	1.86203	4.24676	1.57239			Methanosphaera sp. ISO3-F5	1.33636	1.90222
Methanosphaera stadtmanae	0.0981988	0.214027	0.6913	0.303352	0.773847	0.707584	0.400774	1.09338	1.08166	0.492808	0.286803			Methanosphaera stadtmanae	0.416145	0.677167
Group9 sp.	0	0.104704	0.0686482	1.23822	0.649446	0.255194	0	0	0	0	0			Group9 sp.	0.412203	0.0425324
Group9 sp. ISO4-G1	0	0	0	0	0.113424	0.134041	0.046348	0.0609506	0.0691469	0.172186	0.129565			Group9 sp. ISO4-G1	0.0226849	0.10204
Group9 sp. CH1270	0	0	0	0	0	0.0193329	0	0	0	0.0148436	0			Group9 sp. CH1270	0	0.00569608
Group10 sp.	0	0.0323351	0.0493786	0.351843	1.20376	0.324792	0.167671	0.287338	0.718634	0.770384	0.867957			Group10 sp.	0.327464	0.522796
Group4 sp. MpT1	0	0.0461929	0	0.477017	0.618345	0.173996	0.0163581	0.460239	0.0592688	0.656088	0.63776			Group4 sp. MpT1	0.228311	0.333952
Group8	0	0.0692894	0.0216784	0.271776	0.457356	0	0	0	0	0	0			Group8	0.16402	0
Methanimicrococcus blatticola	0	0	0	1.3149	0.215872	0	0	0	0	0.0118749	0.0125791			Methanimicrococcus blatticola	0.306154	0.00407566
Methanosarcina barkeri	0.360493	0	0	0	0	0	0	0	0	0	0			Methanosarcina barkeri	0.0720986	0
Methanosarcina sp.	0.239037	0.0292555	0	0.0281925	0	0	0	0	0	0	0			Methanosarcina sp.	0.0592969	0
Methanosarcina mazei	0.0297181	0	0	0	0	0	0	0	0.016052	0	0			Methanosarcina mazei	0.00594361	0.00267533
Sulfolobus thuringiensis	0.00646045	0	0.0337219	0.075556	0.124401	0.287416	0.0490744	0.0398045	0.109894	0.179608	0			Sulfolobus thuringiensis	0.0480278	0.110966
Methanosaeta harundinacea	0.00904463	0	0	0.0180432	0.0219531	0	0	0	0	0	0			Methanosaeta harundinacea	0.00980819	0
Methanocorpusculum sp.	0	0	0	0	0.0164648	0	0	0	0.00617383	0	0			Methanocorpusculum sp.	0.00329296	0.00102897
Methanocella arvoryzae	0	0	0	0	0	0	0	0	0	0.0103905	0			Methanocella arvoryzae	0	0.00173176
Unclassified	12.6095	24.0773	28.3192	34.1648	24.0405	21.2958	8.42035	20.9832	16.1767	34.832	54.5945			Unclassified	24.6423	26.0504
Total	100	100	100	100	100	100	100	100	100	100	100			Total	100	100

## Sheet: DESEQ2
Order	Cattle	Buffaloes	padj	pvalue	baseMean	log2FoldChange	lfcSE	stat
Methanobacteriales	71.6052	73.2623	0.872412	0.654309	64773.6	-0.287131	0.641228	-0.447784
Methanomicrobiales	3.75454	0.84804	0.245383	0.0613457	1130.26	1.66079	0.887651	1.871
Methanomassiliicoccales	1.61295	1.77301	0.872412	0.550438	999.254	-0.619043	1.03674	-0.597104
Methanococcales	0.641219	0.567505	0.900534	0.900534	395.189	-0.0489991	0.392034	-0.124987
Methanosarcinales	0.483005	0.00903146	1.25976e-06	1.5747e-07	163.597	5.72483	1.09177	5.2436
Sulfolobales	0.0480278	0.110966	0.341838	0.128189	60.5759	-1.7643	1.15974	-1.52128
Methanocellales	0	0.00173176	0.872412	0.445238	0.461873	-2.36822	3.10229	-0.763379
Unclassfied	21.8551	23.4274	0.900534	0.880921	15345	-0.0543661	0.362922	-0.149801
Family	Cattle	Buffaloes	padj	pvalue	baseMean	log2FoldChange	lfcSE	stat
Methanobacteriaceae	71.6052	73.2623	0.970233	0.650109	68157.1	-0.337843	0.744786	-0.453611
Methanomicrobiaceae	3.63319	0.750629	0.098821	0.0296463	1276.08	2.21055	1.01645	2.17478
Methanomassiliicoccaceae	1.61295	1.77301	0.975344	0.839769	1139.68	-0.219168	1.08397	-0.20219
Methanocaldococcaceae	0.139833	0.139493	0.975344	0.943481	97.4691	0.0762135	1.07501	0.0708954
Methanosarcinaceae	0.473197	0.00903146	1.39494e-06	1.39494e-07	169.675	5.77624	1.09691	5.26591
Sulfolobaceae	0.0480278	0.110966	0.577183	0.230873	63.7177	-1.42457	1.18902	-1.19811
Methanosaetaceae	0.00980819	0	0.098821	0.0214016	3.42485	5.27683	2.29345	2.30082
Methanocorpusculaceae	0.00329296	0.00102897	0.970233	0.893935	1.73077	1.2358	2.98787	0.413606
Methanocellaceae	0	0.00173176	0.921121	0.460561	0.458833	-2.28831	3.10101	-0.737924
Unclassfied	22.4745	23.9518	0.975344	0.975344	16171.6	-0.0168107	0.543907	-0.0309073
Genus	Cattle	Buffalo	Padj	pvalue	baseMean	log2FoldChange	lfcSE	stat
Methanobrevibacter	66.0836	68.207	0.786722	0.734274	51750.9	-0.182231	0.536849	-0.339446
Methanobacterium	3.69719	2.43865	0.229268	0.0917072	2100.72	0.670283	0.39745	1.68646
Methanomicrobium	3.63319	0.749385	0.146487	0.0488291	1337.54	2.27605	1.15531	1.97008
Methanosphaera	1.75251	2.57939	0.412611	0.192552	1560.18	-0.578315	0.443811	-1.30307
Group9	0.479344	0.167453	0.449447	0.239705	204.673	1.42343	1.21069	1.17572
Group10	0.327464	0.522796	0.72981	0.530406	300.241	-0.763779	1.2174	-0.627386
Group4	0.228311	0.333952	0.786722	0.710752	186.464	-0.556606	1.50091	-0.370847
Group8	0.16402	0	3.73138e-05	2.48758e-06	48.8714	9.24734	1.9637	4.70914
Methanimicrococcus	0.306154	0.00407566	0.0713624	0.0137293	89.5934	6.46488	2.62345	2.46427
Methanocaldococcus	0.139833	0.139493	0.989988	0.989988	93.0681	0.0148929	1.18684	0.0125483
Methanosarcina	0.167043	0.00495579	0.0713624	0.0142725	64.7575	4.91981	2.00781	2.45033
Sulfolobus	0.0480278	0.110966	0.577748	0.346649	58.0473	-1.26239	1.34138	-0.941109
Methanosaeta	0.00980819	0	0.108876	0.0290335	3.05212	5.24568	2.40293	2.18303
Methanocorpusculum	0.00329296	0.00102897	0.786722	0.682879	1.51618	1.22232	2.99195	0.408537
Methanocella	0	0.00173176	0.72981	0.535194	0.356721	-1.93376	3.11849	-0.620097
Unclassfied	22.9602	24.7392	0.765647	0.698111	16692	-0.178451	0.460078	-0.387871
Species	Cattle	Buffalo	Padj	pvalue	baseMean	log2FoldChange	lfcSE	stat
Methanobrevibacter gottschalkii clade	55.7129	57.0355	0.869182	0.869182	42127.1	0.0804642	0.488557	0.164698
Methanobrevibacter ruminantium clade	5.42483	7.74217	0.668788	0.530304	4692.86	-0.298256	0.475277	-0.627542
Methanobrevibacter wolinii	3.0739	0.524803	0.0498394	0.00738361	1185.98	2.7891	1.04109	2.67903
Methanobrevibacter smithii	0.406924	1.42899	0.121091	0.0397346	759.182	-1.72706	0.839805	-2.0565
Methanobrevibacter acididurans	0.0159051	0.323228	0.178457	0.066095	109.199	-3.9227	2.13448	-1.83778
Methanobacterium alkaliphilum	3.64814	2.43865	0.367901	0.229512	2329.94	0.757847	0.63069	1.20162
Methanobacterium formicicum	0.015588	0	0.121091	0.0403635	5.5725	6.1927	3.02082	2.05001
Methanobacterium beijingense	0.00813961	0	0.185536	0.0755889	3.17186	5.37586	3.02546	1.77687
Methanobacterium sp.	0.00361785	0	0.365101	0.175789	1.31992	4.11618	3.04039	1.35383
Methanobacterium movens	0.0028426	0	0.367901	0.216178	1.03708	3.76881	3.04733	1.23676
Methanomicrobium mobile	3.63319	0.749385	0.121091	0.0354455	1752.51	2.65306	1.26142	2.10323
Methanosphaera sp. ISO3-F5	1.33636	1.90222	0.668788	0.577322	1178.22	-0.37473	0.672402	-0.5573
Methanosphaera stadtmanae	0.416145	0.677167	0.616411	0.419445	400.207	-0.566078	0.701125	-0.807385
Group9 sp.	0.412203	0.0425324	0.255254	0.113446	183.088	4.10049	2.59051	1.58289
Group9 sp. ISO4-G1	0.0226849	0.10204	0.367901	0.231641	45.7169	-2.09711	1.75323	-1.19614
Group9 sp. CH1270	0	0.00569608	0.365611	0.189576	1.72627	-4.00696	3.05447	-1.31183
Group10 sp.	0.327464	0.522796	0.759555	0.703292	316.344	-0.48948	1.28513	-0.380881
Group4 sp. MpT1	0.228311	0.333952	0.84944	0.817979	226.974	-0.372947	1.62049	-0.230145
Group8	0.16402	0	5.71502e-05	4.23335e-06	61.6136	9.65843	2.09985	4.59958
Methanimicrococcus blatticola	0.306154	0.00407566	0.102417	0.0189662	140.63	6.64141	2.83072	2.34619
Methanosarcina barkeri	0.0720986	0	1.34488e-12	4.98103e-14	26.304	22.7178	3.016	7.53242
Methanosarcina sp.	0.0592969	0	0.0131891	0.00146545	21.939	8.16912	2.56774	3.18144
Methanosarcina mazei	0.00594361	0.00267533	0.668788	0.54588	2.91028	1.78385	2.95367	0.603945
Sulfolobus thuringiensis	0.0480278	0.110966	0.668788	0.594478	53.6803	-0.729634	1.37057	-0.532358
Methanosaeta harundinacea	0.00980819	0	0.121091	0.0301595	3.81823	5.64387	2.60327	2.16799
Methanocorpusculum sp.	0.00329296	0.00102897	0.660764	0.489455	1.37037	2.09157	3.0261	0.691176
Methanocella arvoryzae	0	0.00173176	0.616411	0.433771	0.574475	-2.41707	3.0879	-0.782755
Unclassfied	24.6423	26.0504	0.850867	0.790091	18230.9	0.14958	0.561922	0.266193

## Sheet: statistics
	Average		Median
Genus	Cattle	Buffalo	Cattle	buffalo	Permanova	Anosim
g__Methanobrevibacter	66.0836	68.207	68.2966	74.9696	0.8884	0.67427
g__Methanomicrobium	3.63319	0.749385	0.940796	0.761439	0.2539	0.17716
g__Methanobacterium	3.69719	2.43865	3.20599	1.85916	0.07518	0.10498
g__Methanosphaera	1.75251	2.57939	1.49822	2.30027	0.1938	0.42551
g__Group4	0.228311	0.333952	0.0461929	0.317118	0.3563	0.24735
g__Group10	0.327464	0.522796	0.0493786	0.521713	0.08538	0.073785
g__Methanocaldococcus	0.139833	0.139493	0.0252915	0.136294	0.4769	0.26455
g__Group9	0.479344	0.167453	0.104704	0.112672	0.2298	0.18196
g__Methanimicrococcus	0.306154	0.00407566	0	0	0.5485	0.46771
g__Sulfolobus	0.0480278	0.110966	0.0337219	0.0794843	0.6731	0.75805
g__Methanosarcina	0.167043	0.00495579	0.0292555	0	0.1578	0.05019
g__Group8	0.16402	0	0.0692894	0	0.0188	0.014797
g__Methanosaeta	0.00980819	0	0.00904463	0	0.06079	0.062587
g__Methanocorpusculum	0.00329296	0.00102897	0	0	1	0.71386
g__Methanocella	0	0.00173176	0	0	1	1
Unclassified	22.9602	24.7392	23.1627	19.5782	0.8296	0.89642
	100	100
	Average		Median
Species	Cattle	Buffalo	cattle	buffalo	Permanova	Anosim
s__Methanobrevibacter gottschalkii clade	55.7129	57.0355	55.0529	61.6916	0.903	0.63536
s__Methanobrevibacter ruminantium clade	5.42483	7.74217	4.53514	7.35671	0.189	0.28571
s__Methanobrevibacter smithii	0.406924	1.42899	0.386009	0.907842	0.019	0.043956
s__Methanobrevibacter wolinii	3.0739	0.524803	3.13012	0.375057	0.107	0.089582
s__Methanocella arvoryzae	0	0.00173176	0	0	1	1
s__Methanocorpusculum sp.	0.00329296	0.00102897	0	0	1	0.74326
s__Methanomicrobium mobile	3.63319	0.749385	0.940796	0.761439	0.269	0.15684
s__Methanosaeta harundinacea	0.00980819	0	0.00904463	0	0.069	0.066933
s__Methanosarcina barkeri	0.0720986	0	0	0	0.452	0.44655
s__Methanosarcina mazei	0.00594361	0.00267533	0	0	1	0.73327
s__Methanosarcina sp.	0.0592969	0	0.0281925	0	0.066	0.075924
s__Methanosphaera sp. ISO3-F5	1.33636	1.90222	1.18485	1.71721	0.571	0.64635
s__Methanosphaera stadtmanae	0.416145	0.677167	0.303352	0.600196	0.208	0.36164
s__Sulfolobus thuringiensis	0.0480278	0.110966	0.0337219	0.0794843	0.681	0.76723
s__Methanobrevibacter acididurans	0.0159051	0.323228	0	0.188348	0.225	0.21379
s__Group10 sp.	0.327464	0.522796	0.0493786	0.521713	0.083	0.067932
s__Group4 sp. MpT1	0.228311	0.333952	0.0461929	0.317118	0.345	0.24775
s__Group8	0.16402	0	0.0692894	0	0.012	0.01998
s__Group9 sp.	0.412203	0.0425324	0.104704	0	0.078	0.048951
s__Group9 sp. CH1270	0	0.00569608	0	0	0.436	0.47053
s__Group9 sp. ISO4-G1	0.0226849	0.10204	0	0.0993558	0.019	0.012987
s__Methanimicrococcus blatticola	0.306154	0.00407566	0	0	0.534	0.45355
s__Methanobacterium alkaliphilum	3.64814	2.43865	3.19395	1.85916	0.073	0.11988
s__Methanobacterium beijingense	0.00813961	0	0	0	0.185	0.1968
s__Methanobacterium formicicum	0.015588	0	0	0	0.162	0.17582
s__Methanobacterium movens	0.0028426	0	0	0	0.474	0.43457
s__Methanobacterium sp.	0.00361785	0	0	0	0.478	0.43956
Unclassified	24.6423	26.0504	24.0773	21.1395	0.8218	0.75524
	100	100
